# Supplementary material for: 8-Hy­droxy-2-methyl­quinolinium tetra­chlorido(quinolin-8-olato-κ2 N,O)stan­nate(IV)
Source: Acta Crystallogr Sect E Struct Rep Online. 2012 May 5;68(Pt 6):m738. doi: 10.1107/S1600536812019459 (PMC3379079; doi:10.1107/S1600536812019459)
Supplement: Supplementary file 1 [file e-68-0m738-sup1.cif]

##############################################################################
#                                                                            #
# This CIF contains the data in a paper accepted for publication in          #
# Acta Crystallographica Section E. It conforms to the requirements of       #
# Notes for Authors for Acta Crystallographica Section E, and has been       #
# peer reviewed under the auspices of the IUCr Commission on Journals.       #
#                                                                            #
# Full details of the Crystallographic Information File format               #
# are given in the paper "The Crystallographic Information File (CIF):       #
# a New Standard Archive File for Crystallography" by S. R. Hall, F. H.      #
# Allen and I. D. Brown [Acta Cryst. (1991), A47, 655-685].                  #
#                                                                            #
# The current version of the core CIF dictionary is obtainable from          #
# ftp://ftp.iucr.org/pub/cif_core.dic.                                       #
#                                                                            #
# Software is freely available for graphical display of the structure(s)     #
# in this CIF. For information consult the CIF software page                 #
# http://www.iucr.org/resources/cif/software.                                #
#                                                                            #
# This file may be used for bona fide research purposes within the           #
# scientific community so long as proper attribution is given to the journal # 
# article from which it was obtained.                                        #
#                                                                            #
##############################################################################
data_global
_audit_creation_method     SHELXL-97
_journal_date_recd_electronic     2012-04-30
_journal_date_accepted     2012-04-30
_journal_name_full     'Acta Crystallographica, Section E'
_journal_year     2012
_journal_volume     68
_journal_issue      6
_journal_page_first     m738
_journal_page_last     m738
_journal_paper_category     QM
_journal_paper_doi     10.1107/S1600536812019459
_journal_coeditor_code     XU5531
_publ_contact_author
;
     Dr. Seik Weng Ng
     Department of Chemistry
     University of Malaya
     50603 Kuala Lumpur
     Malaysia
;
_publ_contact_author_email     seikweng@um.edu.my
_publ_contact_author_fax     '03 7967 4193'
_publ_contact_author_phone     '03 7967 6778'
_publ_section_title
;
8-Hydroxy-2-methylquinolinium
tetrachlorido(quinolin-8-olato-\k^2^<i>N</i>,<i>O</i>)stannate(IV)
;
loop_
    _publ_author_name
    _publ_author_address
    'Najafi, Ezzatollah'
;
Department of Chemistry
General Campus
Shahid Beheshti University
Tehran 1983963113
Iran
;
    'Amini, Mostafa M.'
;
Department of Chemistry
General Campus
Shahid Beheshti University
Tehran 1983963113
Iran
;
    'Ng, Seik Weng'
;
     Department of Chemistry
     University of Malaya
     50603 Kuala Lumpur
     Malaysia
     and
     Chemistry Department
     Faculty of Science
     King Abdulaziz University
     PO Box 80203 Jeddah
     Saudi Arabia
;
data_I
_audit_creation_method     SHELXL-97
_chemical_name_systematic
;
8-Hydroxy-2-methylquinolinium
tetrachlorido(quinolin-8-olato-\k^2^<i>N</i>,<i>O</i>)stannate(IV)
;
_chemical_name_common     ?
_chemical_formula_moiety     'C10 H10 N O +, C9 H6 Cl4 N O Sn -'
_chemical_formula_sum     'C19 H16 Cl4 N2 O2 Sn'
_chemical_formula_iupac     '(C10 H10 N O) [Sn (C9 H6 N O) Cl4]'
_chemical_formula_weight     564.83
_chemical_melting_point     ?
_symmetry_cell_setting     monoclinic
_symmetry_space_group_name_H-M     'P 21/c'
_symmetry_space_group_name_Hall     '-P 2ybc'
loop_
    _symmetry_equiv_pos_as_xyz
    'x, y, z'
    '-x, y+1/2, -z+1/2'
    '-x, -y, -z'
    'x, -y-1/2, z-1/2'
_cell_length_a     8.9431(3)
_cell_length_b     11.5892(4)
_cell_length_c     20.1795(8)
_cell_angle_alpha     90.00
_cell_angle_beta     101.347(4)
_cell_angle_gamma     90.00
_cell_volume     2050.59(13)
_cell_formula_units_Z     4
_cell_measurement_reflns_used     6840
_cell_measurement_theta_min     2.3181
_cell_measurement_theta_max     27.4989
_cell_measurement_temperature     100(2)
_exptl_crystal_description     prism
_exptl_crystal_colour     yellow
_exptl_crystal_size_max     0.30
_exptl_crystal_size_mid     0.25
_exptl_crystal_size_min     0.20
_exptl_crystal_density_diffrn     1.830
_exptl_crystal_density_meas     ?
_exptl_crystal_density_method     'not measured'
_exptl_crystal_F_000     1112
_exptl_absorpt_coefficient_mu     1.786
_exptl_absorpt_correction_type     multi-scan
_exptl_absorpt_process_details     '(CrysAlis PRO; Agilent, 2012)'
_exptl_absorpt_correction_T_min     0.6164
_exptl_absorpt_correction_T_max     0.7165
_diffrn_ambient_temperature     100(2)
_diffrn_radiation_type     MoK\a
_diffrn_radiation_wavelength     0.71073
_diffrn_radiation_source     'SuperNova (Mo) X-ray Source'
_diffrn_radiation_monochromator     Mirror
_diffrn_measurement_device_type
                  'Agilent SuperNova Dual diffractometer with an Atlas detector'
_diffrn_measurement_method     '\w scan'
_diffrn_detector_area_resol_mean     10.4041
_diffrn_reflns_number     13674
_diffrn_reflns_av_R_equivalents     0.0287
_diffrn_reflns_av_sigmaI/netI     0.0364
_diffrn_reflns_theta_min     2.32
_diffrn_reflns_theta_max     27.56
_diffrn_reflns_theta_full     27.56
_diffrn_measured_fraction_theta_max     0.998
_diffrn_measured_fraction_theta_full     0.998
_diffrn_reflns_limit_h_min     -11
_diffrn_reflns_limit_h_max     11
_diffrn_reflns_limit_k_min     -14
_diffrn_reflns_limit_k_max     15
_diffrn_reflns_limit_l_min     -17
_diffrn_reflns_limit_l_max     26
_diffrn_standards_number     0
_diffrn_standards_interval_count     0
_diffrn_standards_interval_time     0
_diffrn_standards_decay_%     0
_reflns_number_total     4723
_reflns_number_gt     4222
_reflns_threshold_expression     I>2\s(I)
_refine_ls_structure_factor_coef     Fsqd
_refine_ls_matrix_type     full
_refine_ls_R_factor_all     0.0310
_refine_ls_R_factor_gt     0.0249
_refine_ls_wR_factor_gt     0.0526
_refine_ls_wR_factor_ref     0.0553
_refine_ls_goodness_of_fit_ref     1.061
_refine_ls_restrained_S_all     1.061
_refine_ls_number_reflns     4723
_refine_ls_number_parameters     262
_refine_ls_number_restraints     2
_refine_ls_hydrogen_treatment     mixed
_refine_ls_weighting_scheme     calc
_refine_ls_weighting_details
         'calc w=1/[\s^2^(Fo^2^)+(0.0193P)^2^+1.1710P] where P=(Fo^2^+2Fc^2^)/3'
_atom_sites_solution_hydrogens     geom
_atom_sites_solution_primary     direct
_atom_sites_solution_secondary     difmap
_refine_ls_shift/su_max     0.001
_refine_ls_shift/su_mean     0.001
_refine_diff_density_max     0.476
_refine_diff_density_min     -0.541
_refine_ls_extinction_method     none
_refine_ls_extinction_coef     ?
loop_
    _atom_type_symbol
    _atom_type_description
    _atom_type_scat_dispersion_real
    _atom_type_scat_dispersion_imag
    _atom_type_scat_source
    'C' 'C' 0.0033 0.0016
                         'International Tables Vol C Tables 4.2.6.8 and 6.1.1.4'
    'H' 'H' 0.0000 0.0000
                         'International Tables Vol C Tables 4.2.6.8 and 6.1.1.4'
    'N' 'N' 0.0061 0.0033
                         'International Tables Vol C Tables 4.2.6.8 and 6.1.1.4'
    'O' 'O' 0.0106 0.0060
                         'International Tables Vol C Tables 4.2.6.8 and 6.1.1.4'
    'Cl' 'Cl' 0.1484 0.1585
                         'International Tables Vol C Tables 4.2.6.8 and 6.1.1.4'
    'Sn' 'Sn' -0.6537 1.4246
                         'International Tables Vol C Tables 4.2.6.8 and 6.1.1.4'
_computing_data_collection     'CrysAlis PRO (Agilent, 2012)'
_computing_cell_refinement     'CrysAlis PRO (Agilent, 2012)'
_computing_data_reduction     'CrysAlis PRO (Agilent, 2012)'
_computing_structure_solution     'SHELXS97 (Sheldrick, 2008)'
_computing_structure_refinement     'SHELXL97 (Sheldrick, 2008)'
_computing_molecular_graphics     'X-SEED (Barbour, 2001)'
_computing_publication_material     'publCIF (Westrip, 2010)'
loop_
    _atom_site_type_symbol
    _atom_site_label
    _atom_site_fract_x
    _atom_site_fract_y
    _atom_site_fract_z
    _atom_site_U_iso_or_equiv
    _atom_site_adp_type
    _atom_site_calc_flag
    _atom_site_refinement_flags
    _atom_site_occupancy
    _atom_site_symmetry_multiplicity
    _atom_site_disorder_assembly
    _atom_site_disorder_group
    Sn Sn1 0.252394(17) 0.454836(13) 0.684298(7) 0.01219(5) Uani d . 1 1 . .
    Cl Cl1 0.06888(7) 0.32750(5) 0.71370(3) 0.01978(13) Uani d . 1 1 . .
    Cl Cl2 0.36818(7) 0.51365(5) 0.79638(3) 0.01813(12) Uani d . 1 1 . .
    Cl Cl3 0.43713(6) 0.30303(5) 0.68659(3) 0.01751(12) Uani d . 1 1 . .
    Cl Cl4 0.07496(7) 0.61568(5) 0.67319(3) 0.01740(12) Uani d . 1 1 . .
    O O1 0.17767(18) 0.42497(13) 0.58138(8) 0.0149(3) Uani d . 1 1 . .
    O O2 0.0249(2) 0.25623(14) 0.50577(9) 0.0221(4) Uani d D 1 1 . .
    N N1 0.4033(2) 0.56783(15) 0.63929(10) 0.0141(4) Uani d . 1 1 . .
    N N2 -0.0535(2) 0.12664(17) 0.39515(10) 0.0161(4) Uani d D 1 1 . .
    C C1 0.5172(3) 0.6332(2) 0.66989(12) 0.0188(5) Uani d . 1 1 . .
    H H1A 0.5461 0.6301 0.7177 0.023 Uiso calc R 1 1 . .
    C C2 0.5963(3) 0.7065(2) 0.63406(13) 0.0224(6) Uani d . 1 1 . .
    H H2A 0.6782 0.7523 0.6572 0.027 Uiso calc R 1 1 . .
    C C3 0.5545(3) 0.7115(2) 0.56511(13) 0.0227(5) Uani d . 1 1 . .
    H H3 0.6070 0.7618 0.5403 0.027 Uiso calc R 1 1 . .
    C C4 0.4339(3) 0.6427(2) 0.53060(12) 0.0186(5) Uani d . 1 1 . .
    C C5 0.3821(3) 0.6417(2) 0.45981(13) 0.0228(6) Uani d . 1 1 . .
    H H5 0.4297 0.6892 0.4316 0.027 Uiso calc R 1 1 . .
    C C6 0.2630(3) 0.5720(2) 0.43221(12) 0.0227(6) Uani d . 1 1 . .
    H H6 0.2276 0.5730 0.3846 0.027 Uiso calc R 1 1 . .
    C C7 0.1908(3) 0.4985(2) 0.47190(12) 0.0187(5) Uani d . 1 1 . .
    H H7 0.1084 0.4511 0.4509 0.022 Uiso calc R 1 1 . .
    C C8 0.2391(3) 0.4952(2) 0.54069(11) 0.0145(5) Uani d . 1 1 . .
    C C9 0.3609(3) 0.56980(19) 0.57047(11) 0.0147(5) Uani d . 1 1 . .
    C C10 -0.2450(3) 0.1085(2) 0.29236(13) 0.0254(6) Uani d . 1 1 . .
    H H10A -0.2408 0.1929 0.2898 0.038 Uiso calc R 1 1 . .
    H H10B -0.3371 0.0854 0.3084 0.038 Uiso calc R 1 1 . .
    H H10C -0.2472 0.0756 0.2474 0.038 Uiso calc R 1 1 . .
    C C11 -0.1082(3) 0.0656(2) 0.34005(12) 0.0178(5) Uani d . 1 1 . .
    C C12 -0.0360(3) -0.0387(2) 0.33034(12) 0.0197(5) Uani d . 1 1 . .
    H H12 -0.0737 -0.0843 0.2915 0.024 Uiso calc R 1 1 . .
    C C13 0.0878(3) -0.0750(2) 0.37615(12) 0.0193(5) Uani d . 1 1 . .
    H H13 0.1363 -0.1454 0.3687 0.023 Uiso calc R 1 1 . .
    C C14 0.1453(3) -0.0089(2) 0.43484(12) 0.0176(5) Uani d . 1 1 . .
    C C15 0.2728(3) -0.0407(2) 0.48462(13) 0.0215(5) Uani d . 1 1 . .
    H H15 0.3271 -0.1096 0.4797 0.026 Uiso calc R 1 1 . .
    C C16 0.3176(3) 0.0281(2) 0.53985(13) 0.0227(6) Uani d . 1 1 . .
    H H16 0.4045 0.0069 0.5728 0.027 Uiso calc R 1 1 . .
    C C17 0.2382(3) 0.1294(2) 0.54906(12) 0.0198(5) Uani d . 1 1 . .
    H H17 0.2709 0.1751 0.5883 0.024 Uiso calc R 1 1 . .
    C C18 0.1135(3) 0.1629(2) 0.50175(12) 0.0169(5) Uani d . 1 1 . .
    C C19 0.0689(3) 0.0939(2) 0.44380(11) 0.0153(5) Uani d . 1 1 . .
    H H1 0.071(3) 0.303(2) 0.5341(12) 0.036(9) Uiso d D 1 1 . .
    H H2 -0.099(3) 0.1922(13) 0.4000(13) 0.020(7) Uiso d D 1 1 . .
loop_
    _atom_site_aniso_label
    _atom_site_aniso_U_11
    _atom_site_aniso_U_22
    _atom_site_aniso_U_33
    _atom_site_aniso_U_12
    _atom_site_aniso_U_13
    _atom_site_aniso_U_23
    Sn1 0.01472(9) 0.01041(8) 0.01115(8) -0.00037(6) 0.00186(6) -0.00024(6)
    Cl1 0.0212(3) 0.0150(3) 0.0243(3) -0.0044(2) 0.0074(2) 0.0002(2)
    Cl2 0.0193(3) 0.0214(3) 0.0131(3) -0.0001(2) 0.0016(2) -0.0029(2)
    Cl3 0.0196(3) 0.0159(3) 0.0163(3) 0.0045(2) 0.0019(2) -0.0001(2)
    Cl4 0.0208(3) 0.0137(3) 0.0176(3) 0.0038(2) 0.0036(2) 0.0006(2)
    O1 0.0173(8) 0.0144(8) 0.0127(8) -0.0002(7) 0.0025(6) -0.0007(6)
    O2 0.0236(9) 0.0169(9) 0.0246(10) -0.0012(8) 0.0018(8) -0.0085(7)
    N1 0.0170(10) 0.0106(9) 0.0152(10) 0.0006(8) 0.0046(8) -0.0003(7)
    N2 0.0163(10) 0.0128(10) 0.0194(10) 0.0002(8) 0.0039(8) -0.0004(8)
    C1 0.0201(12) 0.0167(12) 0.0197(12) -0.0029(10) 0.0043(10) -0.0036(10)
    C2 0.0200(12) 0.0164(12) 0.0318(15) -0.0059(10) 0.0075(11) -0.0050(10)
    C3 0.0224(13) 0.0179(12) 0.0321(15) -0.0005(11) 0.0156(11) 0.0025(11)
    C4 0.0205(12) 0.0149(11) 0.0225(13) 0.0066(10) 0.0092(10) 0.0022(10)
    C5 0.0290(14) 0.0208(13) 0.0220(13) 0.0088(11) 0.0131(11) 0.0060(10)
    C6 0.0294(14) 0.0257(14) 0.0135(12) 0.0127(12) 0.0056(10) 0.0026(10)
    C7 0.0181(12) 0.0202(12) 0.0166(12) 0.0051(10) 0.0003(9) -0.0013(10)
    C8 0.0159(11) 0.0118(10) 0.0162(11) 0.0050(9) 0.0041(9) 0.0008(9)
    C9 0.0168(11) 0.0120(11) 0.0158(11) 0.0061(9) 0.0047(9) 0.0017(9)
    C10 0.0208(13) 0.0287(15) 0.0239(14) -0.0040(11) -0.0022(11) -0.0005(11)
    C11 0.0174(12) 0.0183(12) 0.0181(12) -0.0069(10) 0.0044(10) 0.0001(9)
    C12 0.0251(13) 0.0186(12) 0.0176(12) -0.0066(11) 0.0098(10) -0.0050(9)
    C13 0.0238(13) 0.0143(11) 0.0219(13) -0.0006(10) 0.0096(10) -0.0012(10)
    C14 0.0201(12) 0.0163(11) 0.0182(12) -0.0028(10) 0.0083(10) 0.0014(9)
    C15 0.0211(13) 0.0201(13) 0.0243(13) 0.0026(11) 0.0066(11) 0.0048(10)
    C16 0.0194(12) 0.0278(14) 0.0198(13) -0.0032(11) 0.0008(10) 0.0061(11)
    C17 0.0214(12) 0.0226(13) 0.0154(12) -0.0093(11) 0.0036(10) -0.0012(10)
    C18 0.0183(12) 0.0144(11) 0.0188(12) -0.0056(10) 0.0061(9) -0.0007(9)
    C19 0.0145(11) 0.0171(11) 0.0152(11) -0.0047(10) 0.0052(9) 0.0016(9)
loop_
    _geom_bond_atom_site_label_1
    _geom_bond_atom_site_label_2
    _geom_bond_site_symmetry_2
    _geom_bond_distance
    _geom_bond_publ_flag
    Sn1 O1 . 2.0818(15) ?
    Sn1 N1 . 2.201(2) ?
    Sn1 Cl1 . 2.3678(6) ?
    Sn1 Cl2 . 2.3938(6) ?
    Sn1 Cl3 . 2.4076(6) ?
    Sn1 Cl4 . 2.4296(6) ?
    O1 C8 . 1.348(3) ?
    O2 C18 . 1.353(3) ?
    O2 H1 . 0.835(10) ?
    N1 C1 . 1.321(3) ?
    N1 C9 . 1.366(3) ?
    N2 C11 . 1.328(3) ?
    N2 C19 . 1.372(3) ?
    N2 H2 . 0.878(10) ?
    C1 C2 . 1.395(3) ?
    C1 H1A . 0.9500 ?
    C2 C3 . 1.369(4) ?
    C2 H2A . 0.9500 ?
    C3 C4 . 1.411(3) ?
    C3 H3 . 0.9500 ?
    C4 C9 . 1.411(3) ?
    C4 C5 . 1.412(3) ?
    C5 C6 . 1.365(4) ?
    C5 H5 . 0.9500 ?
    C6 C7 . 1.409(4) ?
    C6 H6 . 0.9500 ?
    C7 C8 . 1.371(3) ?
    C7 H7 . 0.9500 ?
    C8 C9 . 1.427(3) ?
    C10 C11 . 1.486(3) ?
    C10 H10A . 0.9800 ?
    C10 H10B . 0.9800 ?
    C10 H10C . 0.9800 ?
    C11 C12 . 1.402(3) ?
    C12 C13 . 1.362(3) ?
    C12 H12 . 0.9500 ?
    C13 C14 . 1.419(3) ?
    C13 H13 . 0.9500 ?
    C14 C19 . 1.402(3) ?
    C14 C15 . 1.412(3) ?
    C15 C16 . 1.364(4) ?
    C15 H15 . 0.9500 ?
    C16 C17 . 1.404(4) ?
    C16 H16 . 0.9500 ?
    C17 C18 . 1.373(3) ?
    C17 H17 . 0.9500 ?
    C18 C19 . 1.408(3) ?
loop_
    _geom_angle_atom_site_label_1
    _geom_angle_atom_site_label_2
    _geom_angle_atom_site_label_3
    _geom_angle_site_symmetry_1
    _geom_angle_site_symmetry_3
    _geom_angle
    _geom_angle_publ_flag
    O1 Sn1 N1 . . 77.86(7) ?
    O1 Sn1 Cl1 . . 92.52(5) ?
    N1 Sn1 Cl1 . . 170.33(5) ?
    O1 Sn1 Cl2 . . 169.80(5) ?
    N1 Sn1 Cl2 . . 91.96(5) ?
    Cl1 Sn1 Cl2 . . 97.65(2) ?
    O1 Sn1 Cl3 . . 88.97(5) ?
    N1 Sn1 Cl3 . . 88.20(5) ?
    Cl1 Sn1 Cl3 . . 92.67(2) ?
    Cl2 Sn1 Cl3 . . 91.28(2) ?
    O1 Sn1 Cl4 . . 87.70(4) ?
    N1 Sn1 Cl4 . . 87.00(5) ?
    Cl1 Sn1 Cl4 . . 91.66(2) ?
    Cl2 Sn1 Cl4 . . 91.26(2) ?
    Cl3 Sn1 Cl4 . . 174.65(2) ?
    C8 O1 Sn1 . . 114.70(13) ?
    C18 O2 H1 . . 110(2) ?
    C1 N1 C9 . . 120.0(2) ?
    C1 N1 Sn1 . . 128.84(16) ?
    C9 N1 Sn1 . . 111.09(14) ?
    C11 N2 C19 . . 124.2(2) ?
    C11 N2 H2 . . 116.8(16) ?
    C19 N2 H2 . . 119.0(17) ?
    N1 C1 C2 . . 122.0(2) ?
    N1 C1 H1A . . 119.0 ?
    C2 C1 H1A . . 119.0 ?
    C3 C2 C1 . . 119.2(2) ?
    C3 C2 H2A . . 120.4 ?
    C1 C2 H2A . . 120.4 ?
    C2 C3 C4 . . 120.5(2) ?
    C2 C3 H3 . . 119.8 ?
    C4 C3 H3 . . 119.8 ?
    C3 C4 C9 . . 116.8(2) ?
    C3 C4 C5 . . 124.8(2) ?
    C9 C4 C5 . . 118.4(2) ?
    C6 C5 C4 . . 119.4(2) ?
    C6 C5 H5 . . 120.3 ?
    C4 C5 H5 . . 120.3 ?
    C5 C6 C7 . . 122.2(2) ?
    C5 C6 H6 . . 118.9 ?
    C7 C6 H6 . . 118.9 ?
    C8 C7 C6 . . 120.2(2) ?
    C8 C7 H7 . . 119.9 ?
    C6 C7 H7 . . 119.9 ?
    O1 C8 C7 . . 123.2(2) ?
    O1 C8 C9 . . 118.6(2) ?
    C7 C8 C9 . . 118.2(2) ?
    N1 C9 C4 . . 121.5(2) ?
    N1 C9 C8 . . 117.0(2) ?
    C4 C9 C8 . . 121.5(2) ?
    C11 C10 H10A . . 109.5 ?
    C11 C10 H10B . . 109.5 ?
    H10A C10 H10B . . 109.5 ?
    C11 C10 H10C . . 109.5 ?
    H10A C10 H10C . . 109.5 ?
    H10B C10 H10C . . 109.5 ?
    N2 C11 C12 . . 118.2(2) ?
    N2 C11 C10 . . 119.0(2) ?
    C12 C11 C10 . . 122.8(2) ?
    C13 C12 C11 . . 120.5(2) ?
    C13 C12 H12 . . 119.8 ?
    C11 C12 H12 . . 119.8 ?
    C12 C13 C14 . . 120.8(2) ?
    C12 C13 H13 . . 119.6 ?
    C14 C13 H13 . . 119.6 ?
    C19 C14 C15 . . 118.4(2) ?
    C19 C14 C13 . . 117.4(2) ?
    C15 C14 C13 . . 124.2(2) ?
    C16 C15 C14 . . 119.7(2) ?
    C16 C15 H15 . . 120.2 ?
    C14 C15 H15 . . 120.2 ?
    C15 C16 C17 . . 121.4(2) ?
    C15 C16 H16 . . 119.3 ?
    C17 C16 H16 . . 119.3 ?
    C18 C17 C16 . . 120.5(2) ?
    C18 C17 H17 . . 119.8 ?
    C16 C17 H17 . . 119.8 ?
    O2 C18 C17 . . 126.1(2) ?
    O2 C18 C19 . . 115.5(2) ?
    C17 C18 C19 . . 118.4(2) ?
    N2 C19 C14 . . 118.9(2) ?
    N2 C19 C18 . . 119.5(2) ?
    C14 C19 C18 . . 121.6(2) ?
loop_
    _geom_torsion_atom_site_label_1
    _geom_torsion_atom_site_label_2
    _geom_torsion_atom_site_label_3
    _geom_torsion_atom_site_label_4
    _geom_torsion_site_symmetry_1
    _geom_torsion_site_symmetry_2
    _geom_torsion_site_symmetry_3
    _geom_torsion_site_symmetry_4
    _geom_torsion
    _geom_torsion_publ_flag
    N1 Sn1 O1 C8 . . . . -7.95(15) ?
    Cl1 Sn1 O1 C8 . . . . 171.04(14) ?
    Cl2 Sn1 O1 C8 . . . . -4.8(4) ?
    Cl3 Sn1 O1 C8 . . . . -96.33(14) ?
    Cl4 Sn1 O1 C8 . . . . 79.48(14) ?
    O1 Sn1 N1 C1 . . . . -176.9(2) ?
    Cl2 Sn1 N1 C1 . . . . 3.69(19) ?
    Cl3 Sn1 N1 C1 . . . . -87.52(19) ?
    Cl4 Sn1 N1 C1 . . . . 94.85(19) ?
    O1 Sn1 N1 C9 . . . . 6.51(14) ?
    Cl2 Sn1 N1 C9 . . . . -172.94(14) ?
    Cl3 Sn1 N1 C9 . . . . 95.84(14) ?
    Cl4 Sn1 N1 C9 . . . . -81.79(14) ?
    C9 N1 C1 C2 . . . . 0.8(3) ?
    Sn1 N1 C1 C2 . . . . -175.60(17) ?
    N1 C1 C2 C3 . . . . 0.3(4) ?
    C1 C2 C3 C4 . . . . -0.6(4) ?
    C2 C3 C4 C9 . . . . -0.1(3) ?
    C2 C3 C4 C5 . . . . 179.9(2) ?
    C3 C4 C5 C6 . . . . -179.4(2) ?
    C9 C4 C5 C6 . . . . 0.7(3) ?
    C4 C5 C6 C7 . . . . -1.2(4) ?
    C5 C6 C7 C8 . . . . 0.1(4) ?
    Sn1 O1 C8 C7 . . . . -171.77(18) ?
    Sn1 O1 C8 C9 . . . . 8.4(3) ?
    C6 C7 C8 O1 . . . . -178.3(2) ?
    C6 C7 C8 C9 . . . . 1.5(3) ?
    C1 N1 C9 C4 . . . . -1.6(3) ?
    Sn1 N1 C9 C4 . . . . 175.39(17) ?
    C1 N1 C9 C8 . . . . 178.7(2) ?
    Sn1 N1 C9 C8 . . . . -4.3(2) ?
    C3 C4 C9 N1 . . . . 1.3(3) ?
    C5 C4 C9 N1 . . . . -178.8(2) ?
    C3 C4 C9 C8 . . . . -179.0(2) ?
    C5 C4 C9 C8 . . . . 0.9(3) ?
    O1 C8 C9 N1 . . . . -2.5(3) ?
    C7 C8 C9 N1 . . . . 177.7(2) ?
    O1 C8 C9 C4 . . . . 177.8(2) ?
    C7 C8 C9 C4 . . . . -2.0(3) ?
    C19 N2 C11 C12 . . . . -0.6(4) ?
    C19 N2 C11 C10 . . . . 177.8(2) ?
    N2 C11 C12 C13 . . . . -0.6(4) ?
    C10 C11 C12 C13 . . . . -179.0(2) ?
    C11 C12 C13 C14 . . . . 0.6(4) ?
    C12 C13 C14 C19 . . . . 0.6(4) ?
    C12 C13 C14 C15 . . . . 179.9(2) ?
    C19 C14 C15 C16 . . . . 0.4(4) ?
    C13 C14 C15 C16 . . . . -178.9(2) ?
    C14 C15 C16 C17 . . . . 1.1(4) ?
    C15 C16 C17 C18 . . . . -0.9(4) ?
    C16 C17 C18 O2 . . . . 177.8(2) ?
    C16 C17 C18 C19 . . . . -0.6(4) ?
    C11 N2 C19 C14 . . . . 1.9(4) ?
    C11 N2 C19 C18 . . . . -177.3(2) ?
    C15 C14 C19 N2 . . . . 178.8(2) ?
    C13 C14 C19 N2 . . . . -1.8(3) ?
    C15 C14 C19 C18 . . . . -2.0(4) ?
    C13 C14 C19 C18 . . . . 177.4(2) ?
    O2 C18 C19 N2 . . . . 2.7(3) ?
    C17 C18 C19 N2 . . . . -178.7(2) ?
    O2 C18 C19 C14 . . . . -176.5(2) ?
    C17 C18 C19 C14 . . . . 2.1(4) ?
loop_
    _geom_hbond_atom_site_label_D
    _geom_hbond_atom_site_label_H
    _geom_hbond_atom_site_label_A
    _geom_hbond_site_symmetry_A
    _geom_hbond_distance_DH
    _geom_hbond_distance_HA
    _geom_hbond_distance_DA
    _geom_hbond_angle_DHA
    _geom_hbond_publ_flag
    O2 H1 O1 . 0.840(10)
                       1.860(10)
                               2.683(2) 168(3) y
    N2 H2 O2 . 0.880(10)
                       2.33(2) 2.667(3) 103(2) n
