# Supplementary material for: 8-Hy­droxy-2-methyl­quinolinium tetra­chlorido(quinolin-8-olato-κ2 N,O)stan­nate(IV)
Source: Acta Crystallogr Sect E Struct Rep Online. 2012 May 5;68(Pt 6):m738. doi: 10.1107/S1600536812019459 (PMC3379079; doi:10.1107/S1600536812019459)
Supplement: Supplementary file 2 [file e-68-0m738-Isup2.hkl]

# 
# h,k,l, Fc-squared, Fo-squared, sigma(Fo-squared) and status flag 
# 
data_I
_shelx_title '  P21/c' 
_shelx_refln_list_code          4 
_shelx_F_calc_maximum      316.54 
_exptl_crystal_F_000      1112.00 
_reflns_d_resolution_high  0.7681 
 
loop_ 
 _symmetry_equiv_pos_as_xyz 
 'x, y, z' 
 '-x, y+1/2, -z+1/2' 
 '-x, -y, -z' 
 'x, -y-1/2, z-1/2' 
 
_cell_length_a     8.9431 
_cell_length_b    11.5892 
_cell_length_c    20.1795 
_cell_angle_alpha  90.000 
_cell_angle_beta  101.347 
_cell_angle_gamma  90.000 
 
_shelx_F_squared_multiplier     1.000 
 
loop_ 
 _refln_index_h 
 _refln_index_k 
 _refln_index_l 
 _refln_F_squared_calc 
 _refln_F_squared_meas 
 _refln_F_squared_sigma 
 _refln_observed_status 
   1   0   0     2350.66     2075.08     51.36 o 
   2   0   0     4596.20     4423.87    106.55 o 
   3   0   0     2740.36     2597.79     71.30 o 
   4   0   0     6619.85     6228.01    102.05 o 
   5   0   0        8.34       21.33      9.73 o 
   6   0   0    49099.64    49255.19    584.75 o 
   7   0   0     1736.98     1725.48     87.55 o 
   8   0   0     2446.06     2156.47    106.18 o 
   9   0   0      930.03      841.32     71.98 o 
  10   0   0     8945.45     9284.26    655.23 o 
  11   0   0     1047.06      966.69    127.83 o 
   1   1   0     5108.37     5446.83    102.21 o 
   2   1   0        1.36        7.30      2.33 o 
   3   1   0      437.19      444.34     18.94 o 
   4   1   0     1486.09     1510.22     46.02 o 
   5   1   0     7548.85     7449.35    103.99 o 
   6   1   0      363.34      343.38     29.59 o 
   7   1   0       90.76      115.77     22.37 o 
   8   1   0       56.35       45.27     12.31 o 
   9   1   0      181.03      190.83     25.03 o 
  10   1   0      208.51      240.34     37.51 o 
  11   1   0      587.10      597.33     71.52 o 
   0   2   0    70075.77    66781.78    316.92 o 
   1   2   0      550.60      659.91     22.87 o 
   2   2   0    86353.20    84802.55    704.55 o 
   3   2   0     1072.59     1085.77     27.40 o 
   4   2   0     5407.72     5306.11     70.58 o 
   5   2   0       17.88       33.44      6.72 o 
   6   2   0     3308.74     3420.75     77.10 o 
   7   2   0     1099.56     1058.03     54.33 o 
   8   2   0    13685.88    13611.20    182.86 o 
   9   2   0     1121.57     1065.17     56.85 o 
  10   2   0     2619.91     2618.75    115.65 o 
  11   2   0      358.55      316.98     43.81 o 
   1   3   0      105.86      100.52     10.30 o 
   2   3   0     2379.91     2548.62     54.89 o 
   3   3   0    51965.78    51721.82    312.09 o 
   4   3   0      627.28      562.28     29.11 o 
   5   3   0     1203.68     1169.64     33.88 o 
   6   3   0      231.36      232.43     17.34 o 
   7   3   0     1262.03     1262.09     61.07 o 
   8   3   0       86.37       82.56     16.71 o 
   9   3   0     3613.12     3767.93    131.53 o 
  10   3   0        1.08      -17.92     23.81 o 
  11   3   0      641.64      622.74     79.28 o 
   0   4   0     1313.75     1215.67     43.27 o 
   1   4   0     6226.36     6213.19     67.59 o 
   2   4   0    12853.20    12844.82    120.24 o 
   3   4   0     1184.58     1348.39     37.51 o 
   4   4   0     1635.62     1660.92     62.96 o 
   5   4   0     3757.48     3544.60     89.74 o 
   6   4   0      318.19      345.64     26.73 o 
   7   4   0     1871.96     2067.07    469.17 o 
   8   4   0     4291.28     4531.30    267.53 o 
   9   4   0      182.79      165.69     30.49 o 
  10   4   0      685.79      767.33     64.72 o 
  11   4   0       83.09      101.25     34.92 o 
   1   5   0    12857.95    12562.71     96.22 o 
   2   5   0       21.73       11.33      2.97 o 
   3   5   0    16448.38    16554.99    122.75 o 
   4   5   0        2.43        4.53      5.85 o 
   5   5   0    13353.89    14234.99    283.53 o 
   6   5   0       15.50       70.71     21.38 o 
   7   5   0     2130.54     2244.38     87.77 o 
   8   5   0      926.77      928.41     86.77 o 
   9   5   0     2882.43     3048.86    118.33 o 
  10   5   0       75.45       55.20     41.79 o 
   0   6   0      477.29      513.33     39.06 o 
   1   6   0     1505.07     1653.28     41.00 o 
   2   6   0      608.21      528.67     24.22 o 
   3   6   0       39.67       51.88      6.08 o 
   4   6   0     1732.27     2642.03    353.19 o 
   6   6   0       29.72      376.82    339.63 o 
   7   6   0      290.13      390.65     38.65 o 
   8   6   0      138.31      149.05     47.82 o 
   9   6   0       22.92       -3.68     23.13 o 
  10   6   0       79.75       30.47     31.86 o 
   1   7   0    20000.78    19411.76    133.47 o 
   2   7   0     1998.98     1998.47     44.17 o 
   3   7   0     1327.54     1402.29     67.15 o 
   4   7   0     1822.18     1857.21     57.22 o 
   5   7   0    22475.31    23996.88    248.58 o 
   6   7   0      123.21      144.97     23.15 o 
   7   7   0     3821.70     4119.96    121.15 o 
   8   7   0       91.27      103.02     35.54 o 
   9   7   0      316.32      347.70     61.20 o 
  10   7   0      103.69       20.93     30.74 o 
   0   8   0     4371.49     4396.10     85.15 o 
   1   8   0      620.82      616.78     26.67 o 
   2   8   0     3365.03     3640.30    198.75 o 
   3   8   0      391.46      550.35     90.23 o 
   4   8   0     2570.55     2610.51     51.00 o 
   5   8   0      113.92      150.80     22.34 o 
   6   8   0     5762.91     6235.64    199.71 o 
   7   8   0     1860.60     1864.38    130.26 o 
   8   8   0      238.14      217.73     58.41 o 
   9   8   0       85.33       26.46     27.45 o 
   1   9   0     1070.48     1531.41     65.85 o 
   2   9   0      440.44      483.00     21.58 o 
   3   9   0    12616.70    12874.09    213.96 o 
   4   9   0      904.81      899.01     47.78 o 
   5   9   0     1181.72     1241.83     60.44 o 
   6   9   0       13.59       13.55     18.27 o 
   7   9   0     1648.76     1654.50    127.45 o 
   8   9   0        9.26       47.91     32.96 o 
   9   9   0     2393.39     2767.39    180.91 o 
   0  10   0     2638.91     3029.26     92.50 o 
   1  10   0      536.97      574.26     34.36 o 
   2  10   0     8241.59     8711.10    102.46 o 
   3  10   0      311.31      307.85     16.16 o 
   4  10   0     9439.31     9136.72    370.92 o 
   5  10   0      310.42      267.14     49.02 o 
   6  10   0     1917.66     1892.68    133.44 o 
   7  10   0      171.27      170.97     45.93 o 
   8  10   0     5576.50     5602.33    252.92 o 
   1  11   0       33.44      327.22    101.66 o 
   2  11   0     3187.21     3107.78    102.26 o 
   3  11   0       93.68      763.32     69.33 o 
   4  11   0     3108.90     3150.92    159.34 o 
   5  11   0      114.05       69.16     42.79 o 
   6  11   0     1235.38     1103.92    106.60 o 
   7  11   0       43.69       65.65     43.34 o 
   0  12   0     4948.77     5005.35    162.92 o 
   1  12   0     1085.71     1019.98     51.59 o 
   2  12   0     3226.02     3340.22    114.99 o 
   3  12   0        0.32       24.13     17.24 o 
   4  12   0     7623.93     7515.80    255.26 o 
   5  12   0       51.27       63.97     92.24 o 
   6  12   0     5689.27     5762.76    248.16 o 
   1  13   0     1037.73     1221.74     74.38 o 
   2  13   0     1607.12     1524.68     81.33 o 
   3  13   0     2989.78     2711.99    151.91 o 
   4  13   0     1523.00     1358.66    112.66 o 
   5  13   0      142.91      241.92    249.96 o 
   0  14   0     1052.75     1494.12    155.82 o 
   1  14   0     2133.90     2021.67     96.97 o 
   2  14   0      571.58      638.12     74.20 o 
   3  14   0      497.34      368.89     58.40 o 
   4  14   0     3473.63     3492.52    203.11 o 
   1  15   0     3172.39     3039.15    237.47 o 
 -11   1   1     2959.40     2965.59    302.19 o 
 -10   1   1     4159.67     4175.23    117.80 o 
  -9   1   1     1901.73     1818.25     73.42 o 
  -8   1   1      125.62      137.34     19.65 o 
  -7   1   1     9967.56    10110.14    149.43 o 
  -6   1   1      543.90      478.53     34.40 o 
  -5   1   1    19754.07    19694.73    209.53 o 
  -4   1   1     8068.37     7842.46    102.97 o 
  -3   1   1     5098.13     4774.13     78.54 o 
  -2   1   1     9201.73     9286.64     89.42 o 
  -1   1   1    22950.50    24269.26    978.77 o 
   1   1   1    90274.70    84532.88    709.92 o 
   2   1   1     1529.81     1403.95     29.39 o 
   3   1   1       97.76      147.06     10.68 o 
   4   1   1     1413.57     1411.24     37.54 o 
   5   1   1     2341.29     1862.56     65.12 o 
   6   1   1     5948.25     5860.46    105.24 o 
   7   1   1     8794.32     8957.42    141.38 o 
   8   1   1      513.94      557.76     38.40 o 
   9   1   1     3433.65     3411.41    101.11 o 
  10   1   1      495.56      525.79     51.65 o 
  11   1   1     6251.89     5724.02    219.73 o 
 -11   2   1      158.97      173.01     34.88 o 
 -10   2   1     2192.63     1938.77    126.45 o 
  -9   2   1      197.03      201.34     31.97 o 
  -8   2   1      171.02      220.57     27.53 o 
  -7   2   1      210.51      184.64     28.77 o 
  -6   2   1     2945.98     2865.88     78.01 o 
  -5   2   1      466.65      465.57     24.70 o 
  -4   2   1    11876.67    11783.89    185.28 o 
  -3   2   1     1213.54     1446.34     54.05 o 
  -2   2   1    20156.54    20490.27    158.63 o 
  -1   2   1      471.93      509.50     12.28 o 
   0   2   1    10931.80    10467.69     74.26 o 
   1   2   1     1180.73     1061.25     62.23 o 
   2   2   1     5363.71     5287.06     62.14 o 
   3   2   1     2475.65     2642.72     39.12 o 
   4   2   1     4878.93     4762.39    101.98 o 
   5   2   1      772.28      763.88     32.83 o 
   6   2   1     6207.28     6142.91    121.05 o 
   7   2   1      719.75      753.40     47.12 o 
   8   2   1      934.64      996.45     58.47 o 
   9   2   1      346.88      322.67     30.98 o 
  10   2   1     2601.03     2462.91    111.94 o 
  11   2   1       40.80       52.93     22.71 o 
 -11   3   1       53.13       22.07     26.43 o 
 -10   3   1      412.11      411.93     47.56 o 
  -9   3   1     8987.09     9125.74    204.42 o 
  -8   3   1     2666.08     2766.11     91.77 o 
  -7   3   1     9116.97     9159.67    168.31 o 
  -6   3   1        7.56        4.87      8.58 o 
  -5   3   1        3.42       20.21      5.22 o 
  -4   3   1     1454.98     1540.45     61.80 o 
  -3   3   1    32713.78    33278.66    221.70 o 
  -2   3   1    44555.55    46007.09    204.63 o 
  -1   3   1    36820.07    36210.63    135.18 o 
   0   3   1      860.46     1002.47     19.52 o 
   1   3   1     2163.84     2009.55     28.43 o 
   2   3   1      521.32      568.85     38.20 o 
   3   3   1    15602.83    15745.91    163.57 o 
   4   3   1     9050.44     9348.32    105.28 o 
   5   3   1       62.67       50.17     11.30 o 
   6   3   1     1465.05     1488.08     47.52 o 
   7   3   1     4834.61     4623.25     93.79 o 
   8   3   1      655.69      621.80     46.94 o 
   9   3   1     7332.43     7412.16    183.44 o 
  10   3   1        0.41      -14.98     16.77 o 
  11   3   1       11.88       19.80     33.95 o 
 -11   4   1       30.57       -7.19     22.81 o 
 -10   4   1      650.24      686.27     61.14 o 
  -9   4   1     1067.53     1112.32     73.22 o 
  -8   4   1    10156.18    10527.78    278.89 o 
  -7   4   1     4698.65     4824.75    131.08 o 
  -6   4   1     1000.78     1069.19     51.06 o 
  -5   4   1      168.29      160.18     17.92 o 
  -4   4   1    19986.89    19907.05    749.20 o 
  -3   4   1     3479.40     3519.67     66.06 o 
  -2   4   1    67900.41    67247.21    214.84 o 
  -1   4   1     3633.31     3578.75     47.62 o 
   0   4   1      715.08      592.37     17.41 o 
   1   4   1     2696.18     2725.95     38.54 o 
   2   4   1    23119.80    22209.88    161.76 o 
   3   4   1    13839.53    13763.41    355.50 o 
   4   4   1    15400.12    15687.66    163.25 o 
   5   4   1        2.57       91.78     92.80 o 
   6   4   1     3340.85     3394.53     98.53 o 
   7   4   1      334.94      370.22     55.04 o 
   8   4   1    10027.72    10370.77    279.08 o 
   9   4   1      646.72      678.96     56.70 o 
  10   4   1     1456.41     1474.47    119.23 o 
 -10   5   1       45.27       33.34     27.52 o 
  -9   5   1     2758.12     2619.82    127.75 o 
  -8   5   1      388.79      583.71    208.55 o 
  -7   5   1      144.07      659.97    107.19 o 
  -6   5   1     1503.77     2310.43     82.69 o 
  -5   5   1     1438.34     1586.52     54.30 o 
  -4   5   1      480.50      671.96     74.18 o 
  -3   5   1      263.86      351.83     25.59 o 
  -2   5   1     1286.75     1123.10     28.42 o 
  -1   5   1     4199.13     4125.94     57.08 o 
   0   5   1      397.56      404.33     16.26 o 
   1   5   1     3184.44     3083.75     47.44 o 
   2   5   1     4439.72     4316.67     76.07 o 
   3   5   1      153.08      184.46     25.85 o 
   4   5   1     3797.83     3885.46    107.31 o 
   5   5   1      171.27      360.73    153.85 o 
   6   5   1      998.73      954.31     51.13 o 
   7   5   1      359.59      368.14     36.01 o 
   8   5   1       44.44       34.64     23.96 o 
   9   5   1      399.99      409.99     63.68 o 
  10   5   1      165.84       99.91     63.30 o 
 -10   6   1     1693.48     1824.06    180.26 o 
  -9   6   1       56.11       34.06     29.63 o 
  -8   6   1      948.74      818.92     84.84 o 
  -7   6   1     3341.20     3453.54     87.61 o 
  -6   6   1    11068.06    11316.67    148.83 o 
  -5   6   1    11221.48    11635.13    162.60 o 
  -4   6   1    17215.86    17591.69    154.73 o 
  -3   6   1      780.60      882.27     25.67 o 
  -2   6   1     7147.90     7359.34     81.08 o 
  -1   6   1     7407.51     7663.42     85.49 o 
   0   6   1    23511.96    22552.97    139.01 o 
   1   6   1    10899.85    10675.07     89.70 o 
   2   6   1     6442.98     6317.57     67.47 o 
   3   6   1     2471.40     2428.16     79.07 o 
   4   6   1     8589.98     8601.36    126.22 o 
   5   6   1      630.07      621.73     38.42 o 
   6   6   1    15878.45    16765.70    337.82 o 
   7   6   1     1465.86     1501.55     83.75 o 
   8   6   1      945.22      894.59     57.18 o 
   9   6   1      510.57      524.67     73.14 o 
  10   6   1     3441.49     3412.60    193.22 o 
 -10   7   1      142.92      158.82     49.58 o 
  -9   7   1       52.16       57.81     22.99 o 
  -8   7   1      773.89      918.31     92.94 o 
  -7   7   1      121.96        6.11     33.93 o 
  -6   7   1      692.81      845.44     52.17 o 
  -5   7   1     5647.42     6058.39    129.75 o 
  -3   7   1     1655.37     1742.94     39.74 o 
  -2   7   1     1230.65     1283.37     36.97 o 
  -1   7   1      176.11      203.69     21.98 o 
   0   7   1     3538.10     3602.08     60.19 o 
   1   7   1     2758.14     2843.08     66.01 o 
   2   7   1      226.09      248.64     14.00 o 
   3   7   1     2660.21     2705.28     49.90 o 
   4   7   1     1395.96     1450.27     64.84 o 
   5   7   1     1335.78     2084.80    394.14 o 
   6   7   1      338.72      383.93     33.13 o 
   7   7   1      853.50      946.88     56.25 o 
   8   7   1       20.43       14.35     61.62 o 
   9   7   1      149.11      126.78     44.27 o 
  10   7   1      935.06      971.76    106.72 o 
  -9   8   1     1642.89     1673.89    136.84 o 
  -8   8   1      591.47      642.04     81.77 o 
  -7   8   1      299.61      330.73     36.05 o 
  -6   8   1     8263.20     8749.71    169.60 o 
  -5   8   1     3120.89     3286.45     69.28 o 
  -4   8   1     1462.44     1973.01     97.62 o 
  -3   8   1     2558.60     2701.25     56.24 o 
  -2   8   1     4776.42     4912.40     78.11 o 
  -1   8   1      120.91      225.29     62.88 o 
   0   8   1     4901.30     4989.74    139.74 o 
   1   8   1     4707.18     4514.84     65.73 o 
   2   8   1     1918.14     2188.45     91.51 o 
   3   8   1     1564.54     1510.14     64.72 o 
   4   8   1     9181.98     9529.14    132.21 o 
   5   8   1        9.92       19.75      8.09 o 
   6   8   1     4633.30     4887.08    109.33 o 
   7   8   1     1747.53     1678.58    124.13 o 
   8   8   1      748.90      735.68    105.82 o 
   9   8   1       28.40        4.63     28.68 o 
  -9   9   1      415.37      316.81     62.51 o 
  -8   9   1     1484.95     1515.33    129.61 o 
  -7   9   1     1965.13     2215.71    146.69 o 
  -6   9   1      477.43      508.21     51.67 o 
  -5   9   1     8450.06     8537.06    240.35 o 
  -4   9   1      313.11      324.27     17.63 o 
  -3   9   1     4998.47     5112.92     83.13 o 
  -2   9   1     1292.76     1283.07     53.50 o 
  -1   9   1     3589.02     3705.38     73.94 o 
   0   9   1      742.07      763.92     34.16 o 
   1   9   1     7741.73     7662.69     86.22 o 
   2   9   1     1992.82     2070.73     43.04 o 
   3   9   1     8901.98     9395.66    226.61 o 
   4   9   1      513.96      594.88     32.22 o 
   5   9   1     5440.05     5735.33    210.78 o 
   6   9   1       35.96       15.56     15.09 o 
   7   9   1     1680.85     1682.61    129.49 o 
   8   9   1      169.19      179.76     54.54 o 
   9   9   1     2580.40     3054.69    190.98 o 
  -8  10   1      443.05      426.60     73.77 o 
  -7  10   1     2180.79     2364.18    157.24 o 
  -6  10   1        0.42       -2.60     19.55 o 
  -5  10   1      174.20      186.21     26.48 o 
  -4  10   1     2030.17     2183.39     55.08 o 
  -3  10   1       90.86       99.65     13.16 o 
  -2  10   1      879.85     1235.79     87.47 o 
  -1  10   1     1239.29     1332.90     48.81 o 
   0  10   1     2205.67     2416.30     69.26 o 
   1  10   1      117.59      598.58    222.61 o 
   2  10   1     5538.40     5921.52    122.78 o 
   3  10   1      309.62      248.40     33.18 o 
   4  10   1     1041.64      967.26     37.60 o 
   5  10   1      602.81      601.52     72.54 o 
   6  10   1        1.96        3.90     28.81 o 
   7  10   1      311.67      313.23     60.89 o 
   8  10   1     1798.78     1819.05    145.81 o 
  -7  11   1     3478.92     3416.59    193.99 o 
  -6  11   1     1653.03     1944.98    139.28 o 
  -5  11   1     1735.08     1655.39    122.21 o 
  -4  11   1       13.86      221.64     94.44 o 
  -3  11   1    12390.54    12318.82    153.58 o 
  -2  11   1      195.99      206.26     75.41 o 
  -1  11   1     2024.47     2107.93     68.22 o 
   0  11   1      919.54      913.23     35.33 o 
   1  11   1     3990.21     4060.51     83.42 o 
   2  11   1       98.28      105.19     22.96 o 
   3  11   1    13877.64    14193.12    352.62 o 
   4  11   1      206.30      216.90     43.32 o 
   5  11   1     2735.95     2713.85    157.74 o 
   6  11   1       28.38       63.84     45.54 o 
   7  11   1     4336.90     4571.72    226.50 o 
  -6  12   1        1.07       14.50     81.48 o 
  -5  12   1      202.31      124.81     37.26 o 
  -4  12   1      624.43     1069.29    333.63 o 
  -3  12   1      869.69      803.25     80.52 o 
  -2  12   1     3479.32     3652.44    132.41 o 
  -1  12   1      415.78      519.05     42.03 o 
   0  12   1      313.49      590.47    109.10 o 
   1  12   1      108.46      108.00     22.96 o 
   2  12   1        7.94       67.12     37.11 o 
   3  12   1       57.28      124.43    150.00 o 
   4  12   1      467.21      482.23     71.90 o 
   5  12   1       68.73       98.69     34.73 o 
   6  12   1       13.56       38.16     32.53 o 
  -5  13   1     2334.00     2431.33    158.45 o 
  -4  13   1        4.69      215.14     61.89 o 
  -3  13   1     1891.04     1899.16    193.69 o 
  -2  13   1       30.34      161.50     52.96 o 
  -1  13   1     3674.06     3753.51    126.49 o 
   0  13   1      205.44      154.95     21.99 o 
   1  13   1     2229.23     2139.25     96.81 o 
   2  13   1       75.12      111.61     31.74 o 
   3  13   1      766.80      746.86    115.43 o 
   4  13   1        1.40       12.29     83.10 o 
   5  13   1     7695.87     7704.37    302.16 o 
  -4  14   1      982.50     1122.31    153.64 o 
  -3  14   1      188.72      278.93     55.78 o 
  -2  14   1     1624.94     1477.59    108.30 o 
  -1  14   1     2360.04     2452.28    174.80 o 
   0  14   1     2566.28     2669.61    185.41 o 
   1  14   1      293.63      356.27     43.67 o 
   2  14   1     2774.50     2888.39    155.08 o 
   3  14   1       48.73       69.55     45.64 o 
   4  14   1      779.98      807.76     92.80 o 
  -1  15   1     1722.40     1545.48    172.48 o 
   0  15   1      262.08      178.35     82.90 o 
   1  15   1        8.19       73.45     68.19 o 
 -11   0   2     7840.14     7734.77    364.39 o 
 -10   0   2     3385.97     3455.25    179.87 o 
  -9   0   2     1887.46     1755.12    103.44 o 
  -8   0   2     1133.29     1037.15     74.14 o 
  -7   0   2      148.31      167.67     41.47 o 
  -6   0   2    16007.21    15853.41    371.33 o 
  -5   0   2    39978.98    35734.65   3759.45 o 
  -4   0   2      262.09      209.79     24.99 o 
  -3   0   2     6260.26     6220.58    115.81 o 
  -2   0   2     5681.58     5313.04    127.83 o 
  -1   0   2    49552.98    48982.38    315.40 o 
   1   0   2    32461.04    31624.59    443.93 o 
   2   0   2     3222.88     3344.31     48.73 o 
   3   0   2      464.87      433.32     27.85 o 
   4   0   2     7835.66     7577.88    191.23 o 
   5   0   2    18128.05    17535.10    594.99 o 
   6   0   2    12156.96    11034.20    208.63 o 
   7   0   2     8623.81     8563.35    196.99 o 
   8   0   2     1591.14     1610.15     93.18 o 
   9   0   2       19.99      -12.29     26.16 o 
  10   0   2     2490.21     2651.69    135.29 o 
  11   0   2     2464.55     2350.60    199.93 o 
 -11   1   2      333.82      313.52     56.04 o 
 -10   1   2     1038.99     1304.38    117.70 o 
  -9   1   2       92.61       90.94     17.95 o 
  -8   1   2      194.87      249.91     26.18 o 
  -7   1   2      180.96      161.32     19.64 o 
  -6   1   2      914.65      934.29     64.48 o 
  -5   1   2     3588.56     3498.87     89.54 o 
  -4   1   2      497.79      554.12     36.14 o 
  -3   1   2       71.51       69.19     10.14 o 
  -2   1   2    19275.65    19949.08    175.26 o 
  -1   1   2      715.41      784.50     22.09 o 
   0   1   2      301.29      372.40     13.63 o 
   1   1   2      842.56      913.82     14.91 o 
   2   1   2       24.50       31.01      3.61 o 
   3   1   2      896.72      910.41     21.95 o 
   4   1   2     3624.78     3560.66     55.26 o 
   5   1   2     1040.91      926.74     34.24 o 
   6   1   2       21.03       20.14      8.80 o 
   7   1   2      935.08      880.40     45.61 o 
   8   1   2       15.51        9.12     10.16 o 
   9   1   2      129.37      106.56     19.70 o 
  10   1   2      190.48      183.30     30.68 o 
  11   1   2     1214.52     1132.30     98.99 o 
 -11   2   2     1115.07     1089.91     86.35 o 
 -10   2   2     1298.26     1183.59     78.35 o 
  -9   2   2     2057.44     2144.32     78.20 o 
  -8   2   2     5584.77     5598.91    117.75 o 
  -7   2   2     2531.60     2582.13     82.54 o 
  -6   2   2     1544.21     1538.18     52.59 o 
  -5   2   2     2627.21     2715.84     77.96 o 
  -4   2   2     2787.92     2820.60     70.94 o 
  -3   2   2    28932.89    29117.69    251.74 o 
  -2   2   2      185.07      151.62      9.84 o 
  -1   2   2    12522.06    12305.51    184.40 o 
   0   2   2     3614.82     3504.95     38.57 o 
   1   2   2     9302.57     9289.54    203.82 o 
   2   2   2     2283.36     2042.36     25.64 o 
   3   2   2     2170.77     1942.85     35.34 o 
   4   2   2     2707.01     2424.27     82.00 o 
   5   2   2     7832.31     7673.37    106.41 o 
   6   2   2     1490.22     1377.46     50.82 o 
   7   2   2     4202.09     4099.83     95.18 o 
   8   2   2    10403.28    10259.42    160.74 o 
   9   2   2     1070.03     1062.94     55.81 o 
  10   2   2      663.82      714.01     60.95 o 
  11   2   2      113.83      121.17     28.65 o 
 -11   3   2        2.64       -6.87     13.47 o 
 -10   3   2      796.37      748.66     63.35 o 
  -9   3   2     2935.78     3122.48    121.01 o 
  -8   3   2     7737.87     8079.34    133.12 o 
  -7   3   2      161.10      160.18     22.98 o 
  -6   3   2      858.15      823.06     47.04 o 
  -5   3   2     5683.57     5616.27     83.48 o 
  -4   3   2     9900.36    11234.21    510.50 o 
  -3   3   2    11052.36    11242.81    158.78 o 
  -2   3   2    40656.63    40795.45    309.33 o 
  -1   3   2     1540.89     1463.44     27.23 o 
   0   3   2     2974.52     2830.56     34.50 o 
   1   3   2     3546.44     3375.97     87.25 o 
   2   3   2    15273.73    14661.36    149.02 o 
   3   3   2     7490.26     7044.78     78.62 o 
   4   3   2     6510.39     6789.82    115.94 o 
   5   3   2     1739.87     1724.23     54.43 o 
   6   3   2      294.02      291.71     19.78 o 
   7   3   2     3209.82     3135.40     78.66 o 
   8   3   2     1219.28     1149.76     59.45 o 
   9   3   2     4081.66     4006.88    135.55 o 
  10   3   2      972.20      874.65     67.42 o 
 -11   4   2      178.42      147.96     42.26 o 
 -10   4   2     1498.93     1504.79     90.19 o 
  -9   4   2      675.52     1161.68    106.53 o 
  -8   4   2     1484.01     1692.04    118.71 o 
  -7   4   2      554.92     1148.30    411.18 o 
  -6   4   2       62.84       59.81     13.20 o 
  -5   4   2        7.82       49.89     13.47 o 
  -4   4   2       13.93       15.29      7.04 o 
  -3   4   2    13201.83    13710.20    158.93 o 
  -2   4   2      435.27      351.51     15.85 o 
  -1   4   2     5048.56     4845.63     69.38 o 
   0   4   2      110.46       99.10      8.08 o 
   1   4   2     8497.27     8711.48     85.57 o 
   2   4   2     5874.62     6016.89    137.52 o 
   3   4   2     4582.56     4411.17    129.00 o 
   4   4   2     1413.49     1479.15     50.08 o 
   5   4   2     3227.48     3163.86     97.29 o 
   6   4   2     2947.48     2919.06     74.83 o 
   7   4   2      205.03      176.67     21.29 o 
   8   4   2     2819.24     2786.87    146.45 o 
   9   4   2      686.19      752.96     75.02 o 
  10   4   2       14.87       -7.62     20.56 o 
 -10   5   2     2151.09     2380.88    154.74 o 
  -9   5   2     1238.05     1279.76     78.49 o 
  -8   5   2     3067.57     2930.31    142.18 o 
  -7   5   2     7063.35     7298.36    187.94 o 
  -6   5   2     8203.72     8277.52    206.37 o 
  -5   5   2     2403.16     2473.95     71.13 o 
  -4   5   2    13239.36    13938.34    366.98 o 
  -3   5   2    22839.25    23536.83    250.68 o 
  -2   5   2     6385.68     5990.92     70.39 o 
  -1   5   2    13200.01    13798.99    107.91 o 
   0   5   2    18906.72    18596.08    149.28 o 
   1   5   2     2548.51     2565.50     39.51 o 
   2   5   2    12577.46    12918.01    174.50 o 
   3   5   2    21833.08    22000.43    509.33 o 
   4   5   2    10789.73    11188.53    136.30 o 
   5   5   2     6577.17     6746.88    113.97 o 
   6   5   2      913.14      946.65     41.12 o 
   7   5   2     5858.89     5923.44    173.03 o 
   8   5   2     1718.02     1889.93    145.19 o 
   9   5   2     4309.63     4139.49    195.98 o 
  10   5   2     2099.57     2300.80    153.58 o 
 -10   6   2      439.63      483.07     74.37 o 
  -9   6   2        3.46        4.63     19.18 o 
  -8   6   2       69.57       95.62     31.96 o 
  -7   6   2     1839.43     2001.77    100.19 o 
  -6   6   2      767.71      781.82     56.77 o 
  -4   6   2     1550.07     1608.58     50.00 o 
  -3   6   2     1848.13     2075.42     50.24 o 
  -2   6   2     1990.95     2155.91     46.14 o 
  -1   6   2     1884.13     1900.58     47.04 o 
   0   6   2     1067.04     1057.72     32.26 o 
   1   6   2      688.15      755.12     25.01 o 
   2   6   2     5693.38     6163.38    191.03 o 
   3   6   2     2330.10     2375.93     70.55 o 
   4   6   2        2.86       86.02     63.97 o 
   5   6   2     2328.38     2318.04     69.65 o 
   6   6   2      155.43      181.69     39.09 o 
   7   6   2      161.91      147.08     21.30 o 
   8   6   2      615.70      555.50     70.89 o 
   9   6   2     1489.30     1668.42    129.59 o 
  10   6   2        0.90      -36.21     42.68 o 
 -10   7   2     4941.11     5401.45    249.33 o 
  -9   7   2       57.85       15.54     35.32 o 
  -8   7   2      782.55      890.17     91.62 o 
  -7   7   2     3493.19     3674.63    172.78 o 
  -6   7   2     7316.74     7555.12    135.45 o 
  -5   7   2    12340.89    13409.20    274.11 o 
  -4   7   2     9866.54    10029.36    138.01 o 
  -3   7   2      133.16      174.39     13.57 o 
  -2   7   2       39.27       60.04     11.80 o 
  -1   7   2    16370.95    16835.35    156.61 o 
   0   7   2    30091.34    30075.36    190.88 o 
   1   7   2     5895.60     5706.56    112.41 o 
   2   7   2     6680.51     6468.98    142.74 o 
   3   7   2     2631.24     2652.18     43.64 o 
   4   7   2     1263.61     1415.94    108.07 o 
   5   7   2    22551.45    22626.92    154.27 o 
   6   7   2     8251.78     8532.67    110.12 o 
   7   7   2      375.17      395.91     35.19 o 
   8   7   2       89.43       60.40     25.86 o 
   9   7   2     1435.18     1409.42    123.11 o 
  -9   8   2      739.95      902.18    101.50 o 
  -8   8   2       30.28       -0.64     31.17 o 
  -7   8   2     2270.68     2363.13    146.78 o 
  -6   8   2     1937.98     1938.78     66.40 o 
  -5   8   2        9.15      118.80     26.21 o 
  -4   8   2    10208.76    10384.95    211.41 o 
  -3   8   2      256.66      347.59     35.93 o 
  -2   8   2      253.88      313.85     27.01 o 
  -1   8   2     2908.93     2882.75     62.24 o 
   0   8   2     6308.49     6332.53    112.36 o 
   1   8   2     7268.38     7552.03    114.57 o 
   2   8   2     3926.20     4009.45     70.34 o 
   3   8   2     1170.20     1152.44     96.66 o 
   4   8   2      550.34     1065.27    622.71 o 
   5   8   2      562.82      588.52     66.93 o 
   6   8   2     3584.91     3740.84    175.49 o 
   7   8   2        4.48      -28.85     28.85 o 
   8   8   2      144.37      122.22     52.80 o 
   9   8   2     2106.39     2181.09    158.48 o 
  -9   9   2       88.44       36.15     43.08 o 
  -8   9   2     4856.65     5605.62    244.64 o 
  -7   9   2      794.79      776.29     88.36 o 
  -6   9   2      879.42      977.86     60.83 o 
  -5   9   2     1709.06     1728.50     59.23 o 
  -4   9   2      140.00      184.72     32.10 o 
  -3   9   2      626.05      710.96     34.10 o 
  -2   9   2     1996.32     2095.84     63.80 o 
  -1   9   2      128.00      240.23     48.08 o 
   0   9   2     1060.36     1106.91     51.21 o 
   1   9   2      745.98     1257.63    187.83 o 
   2   9   2     6108.77     6482.11    107.33 o 
   3   9   2     7433.83     7391.63    227.72 o 
   4   9   2      576.44      595.27     66.51 o 
   5   9   2      131.24      279.71    127.24 o 
   6   9   2       81.55       92.88     32.56 o 
   7   9   2      286.66      281.91     57.88 o 
   8   9   2     1665.22     1879.22    143.64 o 
  -8  10   2      464.03      535.32    134.27 o 
  -7  10   2     1850.21     2261.03    165.10 o 
  -6  10   2     1703.73     1685.92    216.39 o 
  -5  10   2     1976.84     2058.32     98.03 o 
  -4  10   2     3244.39     3198.95    135.72 o 
  -3  10   2     1928.67     2031.68     58.98 o 
  -2  10   2     4827.79     4767.85    144.34 o 
  -1  10   2     2106.92     2165.12     68.39 o 
   0  10   2      411.72      667.40     42.25 o 
   1  10   2     8623.20     8645.31    105.44 o 
   2  10   2     6213.96     6567.38    107.32 o 
   3  10   2     5340.27     5180.32    123.85 o 
   4  10   2     5650.30     5469.13    245.39 o 
   5  10   2      242.85      250.14     49.51 o 
   6  10   2      404.76      391.57     62.50 o 
   7  10   2     2470.41     2542.92    164.73 o 
   8  10   2     2089.69     2276.04    163.64 o 
  -7  11   2      902.32     1248.43    203.05 o 
  -6  11   2      135.04      190.79     48.51 o 
  -5  11   2      349.31      323.47     55.35 o 
  -4  11   2     2063.00     2278.84    126.65 o 
  -3  11   2       13.05      468.58    428.40 o 
  -2  11   2       16.64       17.38     15.53 o 
  -1  11   2     4553.70     4503.53     95.01 o 
   0  11   2       57.95      210.09     36.53 o 
   1  11   2      842.03     1005.28     38.52 o 
   2  11   2      242.07      482.55    233.09 o 
   3  11   2      145.31      176.38     29.22 o 
   4  11   2      449.31      628.36     73.72 o 
   5  11   2      544.87      429.07     66.32 o 
   6  11   2     1635.17     1541.90    127.41 o 
   7  11   2      151.79      111.34     42.11 o 
  -7  12   2     3173.78     3641.35    519.27 o 
  -6  12   2     1249.76     1162.58    111.70 o 
  -5  12   2     3205.92     3379.63    430.23 o 
  -4  12   2      891.73      910.68     88.39 o 
  -3  12   2      380.61      440.35     59.71 o 
  -2  12   2     3101.50     3047.55    103.66 o 
  -1  12   2     3587.47     3711.31     88.61 o 
   0  12   2     4170.87     4155.82     94.59 o 
   1  12   2     5184.23     5229.49    113.51 o 
   2  12   2     1256.15     1269.51     71.44 o 
   3  12   2     2779.96     2571.36    199.95 o 
   4  12   2     4950.38     4750.00    254.16 o 
   5  12   2     3857.06     4151.60    332.19 o 
   6  12   2     1554.08     1717.95    138.36 o 
  -5  13   2      132.12      240.95    214.89 o 
  -4  13   2     1056.70      987.13     96.18 o 
  -3  13   2      673.42      859.26    179.79 o 
  -2  13   2     5472.12     5446.87    152.78 o 
  -1  13   2     1671.73     1838.63     65.18 o 
   0  13   2       10.78       61.24     54.62 o 
   1  13   2     1257.95     1311.43     77.16 o 
   2  13   2       66.48       57.43     33.17 o 
   3  13   2      234.62      229.43     75.13 o 
   4  13   2     2214.00     2229.02    147.42 o 
   5  13   2       73.33       68.67     36.51 o 
  -4  14   2       18.79      121.39     42.82 o 
  -3  14   2       24.52       48.00     28.65 o 
  -2  14   2     1430.78     1416.11    129.58 o 
  -1  14   2      675.78      805.03    167.72 o 
   0  14   2     3743.34     3414.41    163.04 o 
   1  14   2     2997.23     2748.25    144.11 o 
   2  14   2      187.37      166.11     39.77 o 
   3  14   2      417.49      506.72     70.66 o 
  -1  15   2      786.42      693.24    113.69 o 
   0  15   2      520.80      446.84     89.59 o 
 -11   1   3      273.99      279.03     40.96 o 
 -10   1   3     4059.81     4311.01    121.39 o 
  -9   1   3       50.90       71.78     16.46 o 
  -8   1   3      998.74     1003.21     62.74 o 
  -7   1   3      156.40      135.36     22.61 o 
  -6   1   3    13877.28    13864.93    248.22 o 
  -5   1   3       39.72       45.84     12.04 o 
  -4   1   3    34939.45    35119.61    259.29 o 
  -3   1   3     1522.65     1640.44     50.02 o 
  -2   1   3    28388.54    29719.85    694.02 o 
  -1   1   3     4049.83     4171.92     58.10 o 
   0   1   3    28516.39    29055.44    273.73 o 
   1   1   3     3410.94     3267.47     33.54 o 
   2   1   3     3320.31     2995.78     36.20 o 
   3   1   3      138.94      155.52      9.08 o 
   4   1   3    10280.70     9769.77    100.58 o 
   5   1   3    10597.26    10786.07    119.00 o 
   6   1   3    20042.64    19504.75    257.25 o 
   7   1   3     2615.01     2523.52     77.20 o 
   8   1   3     1518.86     1502.86     63.85 o 
   9   1   3     1576.89     1536.66     68.84 o 
  10   1   3     1465.02     1485.22     86.28 o 
  11   1   3       80.13       95.00     29.58 o 
 -11   2   3      829.64      895.40     72.59 o 
 -10   2   3      633.90      584.95     56.02 o 
  -9   2   3     1112.10     1412.02    104.26 o 
  -8   2   3      239.20      227.18     27.09 o 
  -7   2   3     3578.33     3607.73    137.36 o 
  -6   2   3      650.59      645.03     53.60 o 
  -5   2   3     8043.38     8215.29    138.45 o 
  -4   2   3     3334.45     3147.29     90.91 o 
  -3   2   3     1674.71     1686.52     40.10 o 
  -2   2   3       94.85      118.84     17.18 o 
  -1   2   3    40260.86    38904.58    153.61 o 
   0   2   3     5551.58     5597.03     54.84 o 
   1   2   3    13250.87    13144.50    168.32 o 
   2   2   3     3085.99     3081.57     40.83 o 
   3   2   3      979.22      831.88     32.60 o 
   4   2   3       17.09       18.46      4.76 o 
   5   2   3     4873.25     4900.96     77.65 o 
   6   2   3     4788.45     4603.43     94.06 o 
   7   2   3     2063.62     1976.62     67.33 o 
   8   2   3       35.54       39.62     12.45 o 
   9   2   3     3715.17     3585.63    103.13 o 
  10   2   3       72.25       64.78     24.95 o 
 -11   3   3        1.22      -15.46     16.08 o 
 -10   3   3      925.55     1018.95    121.31 o 
  -9   3   3      480.15      562.49     39.10 o 
  -8   3   3     4001.98     4039.82    134.76 o 
  -7   3   3      847.56      859.88     44.53 o 
  -6   3   3      650.43      647.79     70.19 o 
  -5   3   3      929.02      898.78     42.10 o 
  -4   3   3    11336.70    11734.83    211.86 o 
  -3   3   3     4695.32     4677.09     64.54 o 
  -2   3   3    49055.46    48234.29    191.99 o 
  -1   3   3      695.03      810.38     20.94 o 
   0   3   3     3614.79     3917.43     53.66 o 
   1   3   3      779.02      816.85     53.63 o 
   2   3   3    10454.71    10229.10    114.11 o 
   3   3   3     7704.93     8080.20     97.06 o 
   4   3   3    13602.03    12933.80    142.74 o 
   5   3   3      637.88      607.59     24.36 o 
   6   3   3      764.55      748.32     32.05 o 
   7   3   3     4769.74     4651.88    130.38 o 
   8   3   3     4144.88     4256.54    116.86 o 
   9   3   3     1052.59     1097.91     87.86 o 
  10   3   3      645.32      595.87     55.89 o 
 -11   4   3      452.97      399.04     66.68 o 
 -10   4   3       55.13       80.34     27.62 o 
  -9   4   3     5633.12     5736.25    215.99 o 
  -8   4   3     4050.19     3893.13     81.07 o 
  -7   4   3     8734.37     8395.74    132.25 o 
  -6   4   3        5.53       11.73      3.77 o 
  -5   4   3     2098.01     2303.20     73.31 o 
  -4   4   3       45.95       76.68     21.34 o 
  -3   4   3    47632.97    48129.53    476.21 o 
  -2   4   3     6571.85     6764.17     85.68 o 
  -1   4   3    13289.09    12806.93    119.91 o 
   0   4   3      812.06      914.57     20.64 o 
   1   4   3     5182.33     4869.29    115.96 o 
   2   4   3     3037.20     2732.09     63.58 o 
   3   4   3    25301.46    24279.17    338.97 o 
   4   4   3     3736.18     3468.62    107.20 o 
   5   4   3     1021.25      913.87     48.03 o 
   6   4   3       57.75       53.84      7.83 o 
   7   4   3     5138.74     4971.32    102.94 o 
   8   4   3     1878.35     1830.29    119.60 o 
   9   4   3     6426.45     6401.47    194.29 o 
  10   4   3      295.33      232.52     53.44 o 
 -10   5   3      854.03      865.00     70.45 o 
  -9   5   3      105.51      106.84     25.17 o 
  -8   5   3      419.65      677.24    105.07 o 
  -7   5   3     3270.76     3201.29    205.13 o 
  -5   5   3        7.40       46.73     13.36 o 
  -4   5   3       68.23      254.90    109.70 o 
  -3   5   3     1678.76     1761.07     39.78 o 
  -2   5   3     2028.76     2155.11     53.76 o 
  -1   5   3      725.42      732.16     25.85 o 
   0   5   3      173.12      175.57     12.16 o 
   1   5   3     7947.80     7829.81     83.59 o 
   2   5   3      734.43      830.99     56.61 o 
   3   5   3     6448.67     6632.71     96.84 o 
   4   5   3      930.03      867.56     38.32 o 
   5   5   3      144.08      167.22     15.03 o 
   6   5   3     2145.07     2146.69     72.41 o 
   7   5   3     2543.91     2607.23     74.97 o 
   8   5   3       15.83       -2.75      9.36 o 
   9   5   3     1184.63     1260.67    110.29 o 
  10   5   3       15.16       26.75     23.79 o 
 -10   6   3        8.43       24.36     32.19 o 
  -9   6   3     1178.95     1221.22     77.74 o 
  -8   6   3      124.27      132.38     46.98 o 
  -7   6   3     8709.68     9127.90    398.71 o 
  -6   6   3     1030.03     1003.04     65.79 o 
  -5   6   3    12630.05    13159.38    199.46 o 
  -4   6   3       11.73       43.08      9.76 o 
  -3   6   3     3733.06     4053.55     64.03 o 
  -2   6   3       89.68      119.02     14.47 o 
  -1   6   3    21224.36    20421.50    149.31 o 
   0   6   3     7197.95     7598.78     85.80 o 
   1   6   3    18457.28    17964.04    134.51 o 
   2   6   3       15.79       46.98     48.13 o 
   3   6   3     1519.52     1464.46     49.60 o 
   4   6   3     1622.13     1654.94    206.65 o 
   5   6   3     7047.73     7005.50     84.72 o 
   6   6   3     2788.77     2926.73     86.46 o 
   7   6   3     5252.38     5141.36    115.47 o 
   8   6   3      301.67      337.90     56.81 o 
   9   6   3      447.05      594.34     79.75 o 
  10   6   3     1158.89     1038.19    236.74 o 
 -10   7   3       16.06      -17.31     34.50 o 
  -9   7   3        7.58       -9.40     17.84 o 
  -8   7   3     1027.93     1083.69     71.46 o 
  -7   7   3       66.61       55.47     32.79 o 
  -6   7   3     9474.91     9984.61    328.96 o 
  -5   7   3     9599.47     9751.66    169.69 o 
  -4   7   3       59.24      643.28     76.83 o 
  -3   7   3      362.41      403.25     31.20 o 
  -2   7   3     3504.20     3570.29     68.25 o 
  -1   7   3     8330.59     8308.23    100.68 o 
   0   7   3     5263.04     5497.69     86.63 o 
   1   7   3     3884.91     4065.62     64.82 o 
   2   7   3     1927.92     2010.77    156.11 o 
   3   7   3     2516.57     2647.26     73.36 o 
   4   7   3     2348.33     2466.64    158.21 o 
   5   7   3      357.77      550.80    244.80 o 
   6   7   3       30.32       18.62      6.65 o 
   7   7   3      926.34      890.74     89.33 o 
   8   7   3       89.92      114.59     33.24 o 
   9   7   3      243.05      327.76     62.13 o 
  -9   8   3     3113.21     3477.02    196.25 o 
  -8   8   3       24.80       20.41     15.75 o 
  -7   8   3     2508.72     2762.08    212.23 o 
  -6   8   3     1003.19     1154.40     68.67 o 
  -5   8   3     6579.41     6776.47    128.03 o 
  -4   8   3       29.26       40.77      8.75 o 
  -3   8   3     1481.89     1543.02     54.65 o 
  -2   8   3     1155.79     1229.32     82.69 o 
  -1   8   3     2371.58     2448.33     65.04 o 
   0   8   3     1239.33     1355.82     51.19 o 
   1   8   3    19177.90    19175.39    165.91 o 
   2   8   3      589.48      751.77    136.40 o 
   3   8   3     2498.14     2378.22     96.47 o 
   4   8   3     4084.89     4257.19    168.16 o 
   5   8   3      823.36      921.85    175.92 o 
   6   8   3       70.83       15.29     16.62 o 
   7   8   3     2842.81     2643.12    158.09 o 
   8   8   3      301.01      264.61     56.31 o 
   9   8   3      752.17      870.30    102.26 o 
  -9   9   3       11.59       44.10     37.82 o 
  -8   9   3     4491.90     4742.05    223.86 o 
  -7   9   3      386.40      341.73     61.35 o 
  -6   9   3     3611.87     1610.09   1629.77 o 
  -5   9   3     3330.46     3433.90    113.02 o 
  -4   9   3     9413.31     9363.30    234.12 o 
  -3   9   3      513.65      594.94     36.73 o 
  -2   9   3     4497.10     4598.33     95.70 o 
  -1   9   3       49.77       34.86      8.87 o 
   0   9   3     8438.50     8287.48    121.37 o 
   1   9   3     1466.50     1536.38     47.57 o 
   2   9   3    17959.79    18304.86    325.76 o 
   3   9   3     2205.17     2187.76     69.02 o 
   4   9   3     2576.67     2692.88    139.85 o 
   5   9   3      811.00      813.90     81.67 o 
   6   9   3     1487.63     1472.34    115.44 o 
   7   9   3      648.21      649.94     82.90 o 
   8   9   3     3741.20     4138.86    215.19 o 
  -8  10   3       66.43      104.11     71.15 o 
  -7  10   3     3273.53     3579.96    191.45 o 
  -6  10   3        0.85        2.45     21.13 o 
  -5  10   3      299.13       57.37    126.39 o 
  -4  10   3     5060.75     5031.46    122.57 o 
  -3  10   3      829.18      912.68     64.28 o 
  -2  10   3      502.36      595.18    138.41 o 
  -1  10   3      839.58      935.49     45.36 o 
   0  10   3      222.65      225.81     34.95 o 
   2  10   3    11008.93    10689.90     80.13 o 
   3  10   3     7403.54     7787.83    153.16 o 
   4  10   3       41.64       34.19     24.77 o 
   5  10   3       29.36       -8.66     33.44 o 
   6  10   3      235.16      192.58     45.61 o 
   7  10   3      228.98      230.25     77.93 o 
   8  10   3      479.89      348.39     67.65 o 
  -7  11   3      711.76      660.66    151.30 o 
  -6  11   3     2707.87     2928.97    310.72 o 
  -5  11   3      254.36      292.58     52.64 o 
  -4  11   3     5382.30     5308.58    270.30 o 
  -3  11   3     1602.86     1767.21     89.50 o 
  -2  11   3    11417.60    10776.95    249.98 o 
  -1  11   3      237.90      543.30     51.05 o 
   0  11   3     5464.90     5471.48    110.57 o 
   1  11   3     2275.95     2353.03     66.06 o 
   2  11   3    15456.87    15225.50    208.78 o 
   3  11   3     1439.82     1487.14     71.28 o 
   4  11   3     6235.35     6066.93    229.13 o 
   5  11   3      708.50      728.37     91.34 o 
   6  11   3     2289.62     2222.57    153.21 o 
   7  11   3      301.03      246.46     61.68 o 
  -7  12   3       37.11      161.24     75.52 o 
  -6  12   3        4.84       22.36     36.48 o 
  -5  12   3      133.42      217.18    132.85 o 
  -4  12   3      464.74      401.23     59.19 o 
  -3  12   3     1390.68     1547.82     77.85 o 
  -2  12   3     1302.74     1568.62    102.82 o 
  -1  12   3      585.35      934.78     73.91 o 
   0  12   3       34.08       46.79     16.63 o 
   1  12   3       11.02      103.47     32.79 o 
   2  12   3      961.59     1034.54     65.34 o 
   3  12   3       65.78      121.95     38.59 o 
   4  12   3      134.74      110.91     35.03 o 
   5  12   3      535.67      572.02     79.26 o 
   6  12   3       82.98      125.58     38.48 o 
  -5  13   3      139.25      126.54     64.17 o 
  -4  13   3     1685.47     1480.13    182.77 o 
  -3  13   3        0.89        7.91     74.71 o 
  -2  13   3     1484.89     1796.66    248.02 o 
  -1  13   3      673.25      719.05     44.48 o 
   0  13   3    12457.19    12635.33    202.56 o 
   1  13   3     1513.77     1400.61     79.23 o 
   2  13   3     2469.14     2436.30    140.35 o 
   3  13   3       19.31       10.74     15.63 o 
   4  13   3     2534.13     2367.13    153.35 o 
   5  13   3      855.98      897.44     99.51 o 
  -4  14   3     1772.56     1650.37    126.91 o 
  -3  14   3     3103.92     3078.59    162.50 o 
  -2  14   3       28.11       -5.68     28.49 o 
  -1  14   3     3761.80     3595.01    298.47 o 
   0  14   3      614.58      653.07     66.12 o 
   1  14   3      175.40      194.67     45.05 o 
   2  14   3     1527.77     1295.19    106.76 o 
   3  14   3     2506.71     2241.13    146.67 o 
 -11   0   4    10593.68    10260.34    423.53 o 
 -10   0   4       38.25       35.60     22.56 o 
  -9   0   4      201.36      220.90     77.09 o 
  -8   0   4       75.83      108.77     39.36 o 
  -7   0   4     8429.30     8333.22    290.54 o 
  -6   0   4     3981.37     4334.48    199.13 o 
  -5   0   4    58932.74    20879.50  30054.58 o 
  -4   0   4      473.38      452.00     37.79 o 
  -3   0   4     3566.94     3221.16    126.86 o 
  -2   0   4    22753.65    24067.12    301.02 o 
  -1   0   4    47259.77    46675.98    373.14 o 
   0   0   4     1428.18     1521.78     45.31 o 
   1   0   4    49088.42    49133.98    487.58 o 
   2   0   4     5471.84     5505.71     72.82 o 
   3   0   4       15.54       30.18      8.71 o 
   4   0   4     2872.78     3050.84     66.54 o 
   5   0   4    53366.36    51614.60    430.75 o 
   6   0   4      834.62      810.37     58.75 o 
   7   0   4     9092.84     8870.17    207.58 o 
   8   0   4      282.09      269.47     39.82 o 
   9   0   4      861.09      786.49     71.43 o 
  10   0   4      387.33      349.28     75.25 o 
 -11   1   4       27.99       25.87     24.29 o 
 -10   1   4     2340.65     2487.09     93.51 o 
  -9   1   4       42.32       36.79     19.89 o 
  -8   1   4      977.27      978.38     76.72 o 
  -7   1   4      898.41      847.85     66.49 o 
  -6   1   4     1440.77     1522.61     68.60 o 
  -5   1   4     1517.69     1562.39     78.02 o 
  -4   1   4     9265.14     9625.08    140.30 o 
  -3   1   4     5450.26     5657.34    154.91 o 
  -2   1   4    23555.15    24355.12    324.43 o 
  -1   1   4      486.80      489.96     22.65 o 
   0   1   4     5032.26     5172.64    117.56 o 
   1   1   4     3227.02     3230.79     38.21 o 
   2   1   4     2415.64     2276.66     32.34 o 
   3   1   4     3518.55     3375.70     48.06 o 
   4   1   4     1725.31     1863.57     38.79 o 
   5   1   4      208.83      204.62     18.47 o 
   6   1   4     4183.10     4157.68     84.44 o 
   7   1   4      299.23      290.12     24.27 o 
   8   1   4       82.48       73.40     15.74 o 
   9   1   4      431.16      385.06     35.41 o 
  10   1   4     1212.28     1098.16     74.96 o 
 -11   2   4     1058.98     1256.95     86.36 o 
 -10   2   4        0.90       42.66     32.22 o 
  -9   2   4     3611.52     3706.18    138.57 o 
  -8   2   4      706.06      844.04     79.79 o 
  -7   2   4     7119.15     7219.13    156.43 o 
  -6   2   4     1751.28     1799.82     90.03 o 
  -5   2   4     9246.87     9643.27    153.57 o 
  -4   2   4     2061.66     1964.86     63.33 o 
  -3   2   4    33797.47    34025.08    230.63 o 
  -2   2   4    33876.70    34572.88    234.48 o 
  -1   2   4    31767.21    31323.79    202.17 o 
   0   2   4      991.61      968.50     25.87 o 
   1   2   4      115.43      106.53     11.75 o 
   2   2   4     1910.82     1963.61     42.40 o 
   3   2   4    30744.04    29373.38    136.25 o 
   4   2   4      548.06      593.05     22.78 o 
   5   2   4    11248.83    10982.39    157.42 o 
   6   2   4       50.26       33.68     16.78 o 
   7   2   4     6345.15     6288.85    122.25 o 
   8   2   4      989.55      937.90     50.56 o 
   9   2   4     2686.29     2765.63     91.52 o 
  10   2   4        2.27       11.37     15.22 o 
 -11   3   4        4.99       32.37     19.51 o 
 -10   3   4     2288.87     2321.03    111.94 o 
  -9   3   4     1667.11     1537.27     90.71 o 
  -8   3   4     5122.64     5266.96    121.79 o 
  -7   3   4      413.57      594.69    109.53 o 
  -6   3   4     1907.79     2046.06     66.66 o 
  -5   3   4       31.91       23.03      6.85 o 
  -4   3   4     9463.79     9533.44    140.05 o 
  -3   3   4    14188.61    15311.70    153.32 o 
  -2   3   4     7999.65     7712.52     70.94 o 
  -1   3   4      319.14      333.21     14.56 o 
   0   3   4       23.91       25.94      4.37 o 
   1   3   4       49.96       56.81     13.21 o 
   2   3   4    11361.36    10658.35    127.57 o 
   3   3   4        2.61        9.22      4.42 o 
   4   3   4     4844.42     4586.39     54.60 o 
   5   3   4      151.93      156.44     13.09 o 
   6   3   4     1202.03     1171.75     41.04 o 
   7   3   4      111.73       96.08     15.56 o 
   8   3   4     7621.18     7980.06    164.31 o 
   9   3   4       98.79       73.56     20.49 o 
  10   3   4     1733.94     1588.31    121.27 o 
 -11   4   4      456.64      481.81     73.28 o 
 -10   4   4      771.16      797.67     66.99 o 
  -9   4   4     1992.66     2308.65    360.48 o 
  -8   4   4      973.18      948.34     45.77 o 
  -7   4   4      167.51      166.54     15.65 o 
  -6   4   4     4811.23     4885.64    100.03 o 
  -5   4   4     2450.09     2600.84     80.05 o 
  -4   4   4     8270.32     8592.23    119.04 o 
  -3   4   4    14483.96    14595.68    108.27 o 
  -2   4   4       12.31       21.41      5.84 o 
  -1   4   4      294.17      305.46     14.96 o 
   0   4   4     2618.31     2624.13     48.41 o 
   1   4   4     3019.97     3036.13     40.87 o 
   2   4   4      584.23      593.87     32.00 o 
   3   4   4     5184.63     4582.83    128.34 o 
   4   4   4     5082.11     4961.55    100.10 o 
   5   4   4     2757.47     2717.73     62.41 o 
   6   4   4      894.40      918.84     38.34 o 
   7   4   4      524.36      568.18     28.61 o 
   8   4   4      461.71      509.85     66.94 o 
   9   4   4      452.70      428.38     45.30 o 
  10   4   4      832.77      806.40     90.43 o 
 -10   5   4     1758.04     1750.97     99.71 o 
  -9   5   4      160.72      162.66     33.26 o 
  -8   5   4    11605.30    11904.40    267.32 o 
  -7   5   4       94.19      113.42     28.34 o 
  -6   5   4     8871.19     9210.05    312.15 o 
  -5   5   4      197.76      230.79     30.94 o 
  -4   5   4     6681.51     6953.94    133.91 o 
  -3   5   4     1277.54     1415.75     33.28 o 
  -2   5   4    26538.95    26503.33    164.69 o 
  -1   5   4     3254.68     3161.02     46.57 o 
   0   5   4    19511.21    18821.46    207.54 o 
   1   5   4       87.40      105.62      9.97 o 
   2   5   4     7311.62     6815.64    115.07 o 
   3   5   4      124.74      120.91     15.68 o 
   4   5   4    15962.79    15200.23    220.46 o 
   5   5   4      292.56      254.63     17.06 o 
   6   5   4     6250.87     6476.97    102.61 o 
   7   5   4      400.27      400.15     29.35 o 
   8   5   4     8668.13     8397.82    633.45 o 
   9   5   4       33.19       32.20     24.09 o 
  10   5   4     4748.95     5011.15    390.90 o 
 -10   6   4        5.43       61.26    119.50 o 
  -9   6   4      366.83      383.16     51.25 o 
  -8   6   4      392.73      367.73     78.47 o 
  -7   6   4     4934.18     4971.24    161.88 o 
  -6   6   4      536.82      553.99     51.06 o 
  -5   6   4       11.60        9.88     10.27 o 
  -4   6   4      313.61      457.38     57.96 o 
  -3   6   4     1560.95     1572.95     42.48 o 
  -2   6   4     1881.60     1891.15     46.94 o 
  -1   6   4     1622.94     1560.73     53.39 o 
   0   6   4     6564.66     6855.91     82.57 o 
   1   6   4      602.13      599.07     20.87 o 
   2   6   4     1061.05      945.39     65.17 o 
   3   6   4      409.76      380.65     28.48 o 
   4   6   4     3847.50     3556.55     67.66 o 
   5   6   4      345.22      339.75     29.22 o 
   6   6   4     1073.70     1096.87     51.03 o 
   7   6   4      359.58      315.05     35.14 o 
   8   6   4        2.73        9.06     19.93 o 
   9   6   4      845.37      894.22     97.46 o 
 -10   7   4     4385.56     4665.25    231.53 o 
  -9   7   4      812.84      880.53     69.55 o 
  -8   7   4      753.64      896.52     75.53 o 
  -7   7   4      469.81      509.02     89.53 o 
  -6   7   4    17487.51    18483.34   1062.55 o 
  -5   7   4      800.46      858.40     91.70 o 
  -4   7   4     6666.96     6755.83     94.34 o 
  -3   7   4      427.54      451.61     24.15 o 
  -2   7   4     2345.56     2322.74     66.03 o 
  -1   7   4        2.94       12.09      5.77 o 
   0   7   4    42007.73    40773.11    400.62 o 
   1   7   4      510.03      525.37     22.26 o 
   2   7   4     5081.56     5308.59    130.80 o 
   3   7   4       66.29       46.94     12.11 o 
   4   7   4     7951.12     7967.57    179.84 o 
   5   7   4       16.13       18.38     19.60 o 
   6   7   4     9736.50    10621.98    289.72 o 
   7   7   4      477.98      496.51     67.50 o 
   8   7   4     2924.25     2760.92    166.47 o 
   9   7   4       11.65        4.18     24.74 o 
  -9   8   4     3646.00     4055.75    210.60 o 
  -8   8   4      586.80      614.74     63.79 o 
  -7   8   4     1527.03     1625.16    161.97 o 
  -6   8   4      110.15      106.19     23.22 o 
  -5   8   4    19512.22    18987.02    282.14 o 
  -4   8   4      290.03      289.69     23.96 o 
  -3   8   4     1312.24     1302.69     48.25 o 
  -2   8   4     5095.13     5021.50     95.97 o 
  -1   8   4     4692.90     4703.04     90.95 o 
   0   8   4     1356.78     1504.50     48.59 o 
   1   8   4    14227.92    14518.09    135.26 o 
   2   8   4      895.01      859.85     69.17 o 
   3   8   4     1864.32     1820.00     68.55 o 
   4   8   4       80.39       89.55     12.19 o 
   5   8   4     3192.54     3040.47    152.87 o 
   6   8   4      319.56      295.71     52.99 o 
   7   8   4     3901.91     4167.39    199.22 o 
   8   8   4      392.15      521.60     90.13 o 
   9   8   4     1676.18     1585.98    137.43 o 
  -9   9   4      495.70      611.05    108.03 o 
  -8   9   4     4258.05     4762.30    225.03 o 
  -7   9   4      315.72      346.84     76.92 o 
  -6   9   4      183.03      198.41     56.58 o 
  -5   9   4      117.54      122.46     24.47 o 
  -4   9   4     1476.35     1533.60     56.37 o 
  -3   9   4       38.31       32.13     27.96 o 
  -2   9   4     4755.82     4566.02     96.73 o 
  -1   9   4       14.72       19.37      7.94 o 
   0   9   4      564.05      489.78     40.80 o 
   1   9   4      719.91      783.74     35.96 o 
   2   9   4     8991.68     9585.04    469.19 o 
   3   9   4      679.71      610.66     65.83 o 
   4   9   4     1747.68     1644.21     68.43 o 
   5   9   4      210.86      199.19     42.85 o 
   6   9   4      469.49      417.94     94.86 o 
   7   9   4      366.09      455.32     71.26 o 
   8   9   4     2224.98     2304.60    301.91 o 
  -8  10   4      522.05      913.70    342.59 o 
  -7  10   4     9162.93     9590.38    415.99 o 
  -6  10   4      608.91      551.49     95.57 o 
  -5  10   4     1738.52     1583.93    152.28 o 
  -4  10   4     1118.64     1204.76     52.30 o 
  -3  10   4    14151.04    14035.26    308.81 o 
  -2  10   4     1282.35     1242.69     53.42 o 
  -1  10   4     5046.70     5086.30     95.24 o 
   0  10   4       12.73       19.99      7.71 o 
   1  10   4     7326.29     7484.12    106.44 o 
   2  10   4       98.54      277.05    274.28 o 
   3  10   4    10540.33    10570.52    163.96 o 
   4  10   4      394.52      402.35     90.42 o 
   5  10   4     1185.91     1329.91    109.67 o 
   6  10   4      307.27      292.10     65.48 o 
   7  10   4     4793.04     5016.70    235.37 o 
   8  10   4        9.28      -31.78     33.43 o 
  -7  11   4     2261.10     2225.58    156.12 o 
  -6  11   4        3.03        3.17     24.36 o 
  -5  11   4     1087.02     1009.80    125.02 o 
  -4  11   4      132.66      188.33     54.73 o 
  -3  11   4     1015.90     1042.88     70.84 o 
  -2  11   4       55.34      262.05    168.99 o 
  -1  11   4     3902.17     3775.17     95.90 o 
   0  11   4       84.53      285.90     93.94 o 
   1  11   4      896.06     1043.44     66.10 o 
   2  11   4       33.89       88.92     22.30 o 
   3  11   4      171.07      170.88     25.26 o 
   4  11   4        3.60       43.46     29.94 o 
   5  11   4     1082.67     1025.91    100.96 o 
   6  11   4      162.41      146.65     42.46 o 
   7  11   4      145.08      135.15     41.99 o 
  -7  12   4     5529.05     6004.11    392.81 o 
  -6  12   4      292.14      564.19    289.72 o 
  -5  12   4     4230.05     4011.66    194.70 o 
  -4  12   4       67.35       74.46     40.55 o 
  -3  12   4     2209.77     2331.84    113.23 o 
  -2  12   4       35.87       57.17     20.91 o 
  -1  12   4    12157.64    12459.40    213.53 o 
   0  12   4     1397.45     1454.22     72.09 o 
   1  12   4     3888.17     3748.10    109.97 o 
   2  12   4     1922.43     1927.41     78.92 o 
   3  12   4     3826.41     3601.70    175.28 o 
   4  12   4      185.36      179.62     44.80 o 
   5  12   4     3987.93     4008.68    203.69 o 
   6  12   4      103.42       39.88     74.47 o 
  -5  13   4       70.31       76.79     37.32 o 
  -4  13   4     1628.83     1551.35    157.20 o 
  -3  13   4      325.64      310.73     51.63 o 
  -2  13   4     2613.99     2774.52     93.82 o 
  -1  13   4      436.06      475.94     39.41 o 
   0  13   4      201.53      243.14     36.13 o 
   1  13   4       55.40       21.02     11.93 o 
   2  13   4      946.85      887.84     86.31 o 
   3  13   4        0.19       12.97     18.62 o 
   4  13   4     2506.71     2669.69    164.07 o 
   5  13   4      414.26      395.60     68.16 o 
  -4  14   4     1026.41     1277.30    111.80 o 
  -3  14   4      725.36      687.60    129.24 o 
  -2  14   4        9.44       51.19     37.09 o 
  -1  14   4     2619.05     2724.53    147.07 o 
   0  14   4      275.41      265.33     32.26 o 
   1  14   4     4663.46     4548.17    191.22 o 
   2  14   4      621.28      585.58     73.41 o 
   3  14   4      330.41      290.19     54.18 o 
 -11   1   5      409.49      426.02     49.91 o 
 -10   1   5     2310.80     2558.13     95.44 o 
  -9   1   5      200.01      239.94     80.21 o 
  -8   1   5      228.59      245.66     40.55 o 
  -7   1   5     3483.99     3358.34    132.58 o 
  -6   1   5    15805.89    15859.02    346.27 o 
  -5   1   5    13896.13    14104.29    251.34 o 
  -4   1   5    19517.23    19442.18    205.83 o 
  -3   1   5     1002.80     1010.33     50.55 o 
  -2   1   5       30.03       29.73      8.43 o 
  -1   1   5       95.21       81.09     10.46 o 
   0   1   5    14327.22    13882.32    142.27 o 
   1   1   5    24550.34    24329.71    220.07 o 
   2   1   5     5663.61     5555.45     54.25 o 
   3   1   5    11295.27    11626.74     86.45 o 
   4   1   5    18897.24    18072.91    132.24 o 
   5   1   5      623.74      594.98     29.74 o 
   6   1   5    15729.85    15506.84    184.45 o 
   7   1   5     1790.73     1826.47     67.80 o 
   8   1   5      184.27      207.57     25.06 o 
   9   1   5       11.46        6.79      9.15 o 
  10   1   5     2751.67     2723.10    117.82 o 
 -11   2   5     1165.24     1169.76     83.78 o 
 -10   2   5     1101.11     1070.61     75.97 o 
  -9   2   5     7783.72     8325.10    205.84 o 
  -8   2   5     1477.65     1625.88    169.93 o 
  -7   2   5       17.33       25.02     17.90 o 
  -6   2   5      130.90      171.78     29.46 o 
  -5   2   5     9362.74     9504.69    195.22 o 
  -4   2   5     1456.62     1588.40     48.24 o 
  -3   2   5    11770.59    12279.12    123.70 o 
  -2   2   5    27342.23    27231.89    252.76 o 
  -1   2   5      795.07      742.25     24.12 o 
   0   2   5     1288.84     1343.35     33.48 o 
   1   2   5    25196.52    24703.97    187.82 o 
   2   2   5      117.90      109.89      8.39 o 
   3   2   5     5867.22     6166.19     73.51 o 
   4   2   5     3243.91     3151.60     48.21 o 
   5   2   5     3769.87     3694.56     63.58 o 
   6   2   5      108.28       74.64     28.91 o 
   7   2   5     7209.49     6993.89    131.48 o 
   8   2   5      892.32      885.38     49.87 o 
   9   2   5      116.01       99.50     23.98 o 
  10   2   5      441.84      419.34     47.61 o 
 -11   3   5       26.35       47.95     22.53 o 
 -10   3   5        7.05      138.01     36.70 o 
  -9   3   5      207.98      187.61     30.78 o 
  -8   3   5     5202.11     5331.71    495.23 o 
  -7   3   5     3230.61     3325.14    120.94 o 
  -6   3   5      607.05      692.03     40.93 o 
  -5   3   5      815.13      814.94     36.27 o 
  -4   3   5     7801.95     7580.33    103.53 o 
  -3   3   5      195.71      253.46     18.64 o 
  -2   3   5    26867.82    26010.46    162.80 o 
  -1   3   5        3.83       20.08      5.14 o 
   0   3   5     4859.92     5125.82     89.31 o 
   1   3   5      925.94      892.75     21.57 o 
   2   3   5    29087.35    29345.45    193.09 o 
   3   3   5     8712.28     8592.90     70.88 o 
   4   3   5    11801.87    11271.71     90.74 o 
   5   3   5      508.11      534.93     23.04 o 
   6   3   5      492.08      464.99     27.10 o 
   7   3   5      733.15      651.74     39.38 o 
   8   3   5     5745.51     5862.07    153.52 o 
   9   3   5      243.15      193.17     31.56 o 
  10   3   5      285.75      234.52     48.40 o 
 -11   4   5      217.27      229.12     41.84 o 
 -10   4   5      444.91      457.86     51.71 o 
  -9   4   5     5856.93     5839.14    203.44 o 
  -8   4   5     4390.67     4415.54     81.11 o 
  -7   4   5    15527.31    16685.86    221.06 o 
  -6   4   5     1031.19     1174.81     49.34 o 
  -5   4   5      212.68      308.26     52.74 o 
  -4   4   5     1157.06     1139.71     36.92 o 
  -3   4   5    18897.23    19228.78    128.04 o 
  -2   4   5    18550.88    19152.23    117.28 o 
  -1   4   5    16206.24    15860.09    112.55 o 
   0   4   5     1477.69     1382.55     31.58 o 
   1   4   5    11704.60    11670.74    128.49 o 
   2   4   5      653.47      719.49     37.95 o 
   3   4   5    30956.58    28587.25    228.10 o 
   4   4   5      453.20      461.20     19.22 o 
   5   4   5     3578.34     3593.28     60.94 o 
   6   4   5      372.31      383.76     22.69 o 
   7   4   5     8055.88     8238.20    112.79 o 
   8   4   5     1538.59     1428.97    108.88 o 
   9   4   5     7580.03     7532.20    348.52 o 
  10   4   5      100.64       55.98     30.07 o 
 -10   5   5      839.30      907.02     73.69 o 
  -9   5   5      249.63      166.49     36.94 o 
  -8   5   5      220.94      328.83     75.28 o 
  -7   5   5       79.53      259.96    150.50 o 
  -6   5   5        0.46        2.35     21.45 o 
  -5   5   5      522.34      539.12     69.53 o 
  -4   5   5     8266.29     8209.87     99.16 o 
  -3   5   5     1180.93     1415.69     35.82 o 
  -2   5   5        3.77       26.35      5.95 o 
  -1   5   5      117.74      140.02     11.51 o 
   0   5   5      972.52      945.80     24.47 o 
   1   5   5      269.98      234.80     32.52 o 
   2   5   5     3370.30     3510.00     87.48 o 
   3   5   5     3487.28     3546.17    104.82 o 
   4   5   5       96.86      147.35     18.54 o 
   5   5   5       42.14       42.62      7.61 o 
   6   5   5     1812.19     1823.67     67.30 o 
   7   5   5     4140.18     4091.92    152.07 o 
   8   5   5      352.96      282.77     53.22 o 
   9   5   5      342.96      318.64     58.09 o 
  10   5   5       18.54       -8.81     32.54 o 
 -10   6   5     2499.51     2623.24    169.14 o 
  -9   6   5     1956.33     2098.39    120.74 o 
  -8   6   5      449.62      515.26     77.52 o 
  -7   6   5     7423.00     7448.48    169.95 o 
  -6   6   5     2021.94     2046.60     99.61 o 
  -5   6   5     6666.48     7235.32    174.91 o 
  -4   6   5     3278.88     3262.25     64.50 o 
  -3   6   5     1627.65     1675.76     38.40 o 
  -2   6   5     2796.41     2775.95     49.28 o 
  -1   6   5    22647.47    22074.54    134.77 o 
   0   6   5    10069.51    10159.18    109.61 o 
   1   6   5    24344.13    24333.61    199.20 o 
   2   6   5      404.16      339.83     49.19 o 
   3   6   5     1523.05     1489.16     57.83 o 
   4   6   5      226.17      206.20     25.24 o 
   5   6   5    20976.13    21575.94    958.90 o 
   6   6   5     1855.14     1965.77     63.44 o 
   7   6   5     4319.41     4378.89    191.31 o 
   8   6   5      265.57      324.25     55.95 o 
   9   6   5     1872.43     1897.07    141.89 o 
 -10   7   5      966.21     1155.57    117.71 o 
  -9   7   5        8.98        8.05     15.66 o 
  -8   7   5      927.94      984.62     80.89 o 
  -7   7   5      482.49      499.56     50.54 o 
  -6   7   5       12.86       57.51     20.82 o 
  -5   7   5     2094.21     2102.91    117.15 o 
  -4   7   5     1374.83     1367.95     51.76 o 
  -3   7   5     1442.52     1372.71     48.80 o 
  -2   7   5      128.59      124.76     15.14 o 
  -1   7   5     2518.72     2402.72     61.92 o 
   0   7   5      519.58      498.71     26.83 o 
   1   7   5      270.04      238.90     14.22 o 
   2   7   5     2825.45     2948.90    123.27 o 
   3   7   5       68.76       48.81     11.99 o 
   4   7   5        3.55       19.48      9.99 o 
   5   7   5     2144.52     2028.97    122.67 o 
   6   7   5     2665.13     2889.42    154.46 o 
   7   7   5        0.51      -19.52     30.70 o 
   8   7   5     2113.59     2120.08    209.97 o 
   9   7   5     1126.16     1232.51    129.75 o 
  -9   8   5      643.68      476.78     99.15 o 
  -8   8   5      164.64      229.39     40.32 o 
  -7   8   5     2501.74     2711.00    128.82 o 
  -6   8   5      234.13      224.62     35.03 o 
  -5   8   5     2147.95     2282.29    149.51 o 
  -4   8   5     3370.84     3533.68     87.17 o 
  -3   8   5     2421.39     2402.68     67.76 o 
  -2   8   5     2234.23     2305.29     66.42 o 
  -1   8   5     9733.80     9497.02    149.92 o 
   0   8   5     3492.99     3439.91     73.39 o 
   1   8   5     5970.73     5948.09     84.82 o 
   2   8   5     3468.31     3421.98    170.65 o 
   3   8   5     3231.01     3304.82     96.38 o 
   4   8   5        8.31       16.62      6.30 o 
   5   8   5     4059.73     4577.11    189.96 o 
   6   8   5     2844.79     2834.38    158.38 o 
   7   8   5     2285.09     2261.06    149.91 o 
   8   8   5      354.56      411.12     69.34 o 
  -9   9   5     2175.50     2616.47    190.55 o 
  -8   9   5      978.52     1301.34    160.94 o 
  -7   9   5      808.87      786.50     70.75 o 
  -6   9   5     2415.49     2528.89    197.90 o 
  -5   9   5      207.88      236.45     33.89 o 
  -4   9   5     6073.25     5863.39    116.92 o 
  -3   9   5     6803.16     6514.84    143.18 o 
  -2   9   5     1997.87     2076.11     66.40 o 
  -1   9   5     2694.66     2675.42     73.12 o 
   0   9   5     4349.51     4207.83     85.94 o 
   1   9   5       24.57       21.19      6.82 o 
   2   9   5     9383.47     9429.97    242.99 o 
   3   9   5     1316.59     1284.75     63.66 o 
   4   9   5     1153.45     1144.09     56.10 o 
   5   9   5      248.32      274.13     50.21 o 
   6   9   5     3799.02     3766.98    206.10 o 
   7   9   5     2029.55     2230.65    154.10 o 
   8   9   5     4366.11     4856.53    237.63 o 
  -8  10   5       15.47       84.59     38.65 o 
  -7  10   5      176.20      254.07     71.75 o 
  -6  10   5      360.12      314.32     45.23 o 
  -5  10   5      265.15      240.88     62.21 o 
  -4  10   5      212.33      242.33     25.31 o 
  -3  10   5     3508.68     3449.83    135.03 o 
  -2  10   5     3030.38     3005.45     75.49 o 
  -1  10   5      339.09      400.18     30.79 o 
   0  10   5      706.04      705.94     37.32 o 
   1  10   5      606.19      634.15     31.05 o 
   2  10   5        3.07       28.78     22.25 o 
   3  10   5     3234.05     3335.61    159.08 o 
   4  10   5     1833.51     2045.55    130.85 o 
   5  10   5      723.34      778.24     85.84 o 
   6  10   5       87.41       60.85     28.30 o 
   7  10   5     1240.36     1284.45    121.15 o 
  -7  11   5     1728.96     1596.95    176.34 o 
  -6  11   5     2255.51     2085.13    189.92 o 
  -5  11   5      499.98      521.46     59.64 o 
  -4  11   5     1802.17     1847.62    114.67 o 
  -3  11   5     2407.79     2330.74     87.71 o 
  -2  11   5     8160.59     8402.06    169.82 o 
  -1  11   5     4548.26     4534.69    105.48 o 
   0  11   5     4340.91     4471.87    119.71 o 
   1  11   5     1445.67     1474.22     60.94 o 
   2  11   5     4440.49     4560.23    183.71 o 
   3  11   5      455.72      438.92     44.50 o 
   4  11   5     4700.47     4626.00    204.57 o 
   5  11   5     1228.53     1384.56    234.51 o 
   6  11   5      904.51      776.60     93.18 o 
   7  11   5     1644.59     1537.26    136.83 o 
  -7  12   5      812.24      834.82     97.97 o 
  -6  12   5      569.96      453.49     93.29 o 
  -5  12   5        5.78       47.22     38.59 o 
  -4  12   5      819.23      817.19    105.45 o 
  -3  12   5      955.64     1019.75     60.83 o 
  -2  12   5      331.70      254.33     31.36 o 
  -1  12   5      570.74      824.46    191.36 o 
   0  12   5      152.12      171.05     26.89 o 
   1  12   5      775.15      615.43     69.05 o 
   2  12   5      431.05      387.49     42.38 o 
   3  12   5     1466.48     1544.56    117.10 o 
   4  12   5       91.37      132.07     40.42 o 
   5  12   5      602.83      656.74     85.37 o 
   6  12   5      346.94      361.17     66.67 o 
  -5  13   5     1385.88     1502.89    247.61 o 
  -4  13   5      506.03      514.42     92.90 o 
  -3  13   5      132.84       56.54     32.34 o 
  -2  13   5     1925.78     2005.24     90.23 o 
  -1  13   5     2788.84     2808.15    224.19 o 
   0  13   5     6857.49     6913.33    182.40 o 
   1  13   5      951.63      841.66     55.87 o 
   2  13   5      605.11      605.01     59.76 o 
   3  13   5      246.45      270.28     52.55 o 
   4  13   5      960.47     1026.44    104.15 o 
  -4  14   5        3.10       17.11     58.72 o 
  -3  14   5     2705.42     2648.80    202.81 o 
  -2  14   5     1042.48      730.53    118.59 o 
  -1  14   5     1188.55     1100.41     75.64 o 
   0  14   5      618.67      580.95     47.27 o 
   1  14   5     1371.71     1326.24     86.62 o 
   2  14   5      217.91      142.38     39.59 o 
   3  14   5     2258.57     2077.74    144.87 o 
 -11   0   6     3931.03     3890.84    263.87 o 
 -10   0   6      247.89      236.94     66.76 o 
  -9   0   6      318.20      298.32     66.27 o 
  -8   0   6     1922.09     1912.93    155.14 o 
  -7   0   6     1490.45     1399.73    123.66 o 
  -6   0   6    24926.65    25657.75    706.51 o 
  -5   0   6    22168.47    22527.08    433.22 o 
  -4   0   6    16839.26    17177.13    347.15 o 
  -3   0   6     2994.59     3223.98    136.11 o 
  -2   0   6     1184.07     1289.67     78.92 o 
  -1   0   6    17431.30    17512.15    269.46 o 
   0   0   6    59010.25    58522.40    573.19 o 
   1   0   6    14472.18    14330.11    124.20 o 
   2   0   6     5994.12     5587.10     82.81 o 
   3   0   6     9910.96    10267.70    121.75 o 
   4   0   6     5587.09     5499.77     96.35 o 
   5   0   6    29888.90    29102.52    390.90 o 
   6   0   6     6512.17     6642.73    186.18 o 
   7   0   6     3244.75     3160.10    129.24 o 
   8   0   6     3705.03     3517.98    145.06 o 
   9   0   6       12.67       12.58     14.66 o 
  10   0   6     2625.78     2418.95    195.71 o 
 -11   1   6       24.57      781.07     87.40 o 
 -10   1   6     1615.75     1653.11     88.65 o 
  -9   1   6     2853.66     2887.32    185.02 o 
  -8   1   6      424.67      340.55     46.47 o 
  -7   1   6       28.86       33.17     20.50 o 
  -6   1   6     1454.98     1564.52     87.12 o 
  -5   1   6      569.88      567.69     48.85 o 
  -4   1   6      879.69      791.21     43.09 o 
  -3   1   6     2737.02     2907.52     74.10 o 
  -2   1   6     2885.94     2809.60     67.50 o 
  -1   1   6      897.23      925.25     31.78 o 
   0   1   6    15200.96    15355.20    143.39 o 
   1   1   6     1149.75     1102.90     25.56 o 
   2   1   6      992.53     1056.87     25.38 o 
   3   1   6        6.38       16.05      4.29 o 
   4   1   6      158.59      156.60     12.69 o 
   5   1   6     1933.66     1958.09     55.05 o 
   6   1   6     3190.80     3092.82     84.59 o 
   7   1   6       72.98       50.50     13.13 o 
   8   1   6      119.63       90.03     18.33 o 
   9   1   6      544.41      509.88     41.75 o 
  10   1   6       37.69       -5.68     13.93 o 
 -11   2   6      265.64      253.47     41.63 o 
 -10   2   6      309.00      376.63     67.59 o 
  -9   2   6      446.77      442.92     58.64 o 
  -8   2   6     2934.81     2915.76    136.54 o 
  -7   2   6     3246.42     3218.70    132.80 o 
  -6   2   6    13386.81    13271.07    276.22 o 
  -5   2   6     1470.66     1634.95     83.00 o 
  -4   2   6    11464.02    12537.49    195.33 o 
  -3   2   6    18976.82    19881.69    167.05 o 
  -2   2   6     7830.95     7802.19     88.20 o 
  -1   2   6      695.93      712.10     25.35 o 
   0   2   6     5493.00     5298.80     65.76 o 
   1   2   6      266.52      246.75     13.55 o 
   2   2   6    18139.32    17596.79    160.38 o 
   3   2   6    25928.19    25523.82    131.93 o 
   4   2   6     4089.09     4093.93     62.75 o 
   5   2   6     6427.91     6227.50     85.43 o 
   6   2   6     1844.12     1766.59     63.71 o 
   7   2   6      439.74      422.92     39.02 o 
   8   2   6     3113.66     3155.46     95.31 o 
   9   2   6     2372.14     2332.89    108.19 o 
  10   2   6     1960.00     2064.48    135.47 o 
 -11   3   6      398.77      342.68     47.63 o 
 -10   3   6      747.43      745.10     79.15 o 
  -9   3   6     7488.83     7588.51    825.08 o 
  -8   3   6     3009.58     3046.81    100.03 o 
  -7   3   6     4019.98     4262.61    112.65 o 
  -6   3   6      280.30      258.44     26.44 o 
  -5   3   6     1586.71     1624.77     61.15 o 
  -4   3   6     3771.84     3527.65     74.65 o 
  -3   3   6    25632.64    25941.96    174.77 o 
  -2   3   6     4133.32     3910.17     58.35 o 
  -1   3   6     5299.67     5223.42     70.93 o 
   0   3   6     3276.04     3339.39     58.50 o 
   1   3   6      266.77      206.53     12.03 o 
   2   3   6    19984.72    20708.37    133.79 o 
   3   3   6    12060.01    11842.89    128.45 o 
   4   3   6     3070.21     3101.88     48.25 o 
   5   3   6     2490.40     2488.04     54.41 o 
   6   3   6     1149.68     1168.22     50.00 o 
   7   3   6     1654.80     1637.10     63.74 o 
   8   3   6     3195.32     3237.80    125.42 o 
   9   3   6     2619.80     2634.72    111.57 o 
  10   3   6      589.15      668.79    150.60 o 
 -11   4   6       36.65       43.93     20.72 o 
 -10   4   6       40.92       51.41     42.62 o 
  -9   4   6        0.72       -0.75     18.19 o 
  -8   4   6     2343.54     2753.72    419.54 o 
  -7   4   6       31.14       49.26     13.29 o 
  -6   4   6     1212.22     1292.96     55.18 o 
  -5   4   6     7308.72     7791.99    130.07 o 
  -4   4   6     5776.53     6451.76    129.64 o 
  -3   4   6       64.25       42.15      7.49 o 
  -2   4   6     5207.93     5446.76     71.56 o 
  -1   4   6        9.14        5.03      4.94 o 
   0   4   6     2829.24     2869.45     51.85 o 
   1   4   6      130.11      215.63     15.50 o 
   2   4   6     3220.55     3038.45     53.76 o 
   3   4   6     6795.85     6717.77     99.14 o 
   4   4   6     3272.66     3096.06     51.83 o 
   5   4   6        9.76       11.63      5.36 o 
   6   4   6       42.35       35.13      8.18 o 
   7   4   6      517.75      466.49     27.93 o 
   8   4   6      105.63       67.02     26.22 o 
   9   4   6      104.38      103.65     35.71 o 
  10   4   6     1683.51     1570.58    127.12 o 
 -10   5   6      537.99      595.42     70.17 o 
  -9   5   6     2755.31     2520.04    134.83 o 
  -8   5   6     2852.44     2865.79    135.98 o 
  -7   5   6     9100.29     8987.54    152.29 o 
  -6   5   6     3892.75     3980.26     90.40 o 
  -5   5   6     8638.19     8891.29    135.03 o 
  -4   5   6      906.37      898.05     39.05 o 
  -3   5   6     9825.32     9638.42     99.62 o 
  -2   5   6    10616.48     9932.38    100.11 o 
  -1   5   6    23351.56    23152.31    149.96 o 
   0   5   6     7013.81     6820.11     98.30 o 
   1   5   6     2716.83     2565.49     58.72 o 
   2   5   6    10435.82    10907.77    161.21 o 
   3   5   6     6019.61     6147.95    120.10 o 
   4   5   6     9871.39     9766.14    151.43 o 
   5   5   6    10726.85    10677.38     93.36 o 
   6   5   6      471.68      466.16     27.24 o 
   7   5   6      707.79      825.22     50.74 o 
   8   5   6     4380.84     4749.74    206.01 o 
   9   5   6     2470.54     2479.72    254.64 o 
 -10   6   6      145.35      132.71     60.07 o 
  -9   6   6      673.51      697.90    114.08 o 
  -8   6   6       67.65       92.00     26.85 o 
  -7   6   6      228.60      261.62     31.50 o 
  -6   6   6        0.47        7.39     97.40 o 
  -5   6   6     4497.57     4392.64     92.43 o 
  -4   6   6        7.68       15.54      5.82 o 
  -3   6   6        4.60       21.02      5.36 o 
  -2   6   6      124.98       94.56     11.17 o 
  -1   6   6     2749.65     2674.17     57.95 o 
   0   6   6        6.45       22.90      5.85 o 
   1   6   6      555.45      612.16     30.14 o 
   2   6   6     1487.73     1334.64     52.55 o 
   3   6   6     2128.36     2031.58     72.03 o 
   4   6   6      695.63      682.44     40.11 o 
   5   6   6     1471.48     1444.14     87.90 o 
   6   6   6     1144.37     1130.32     51.38 o 
   7   6   6      160.26      225.13     48.80 o 
   8   6   6       62.59        3.86     21.15 o 
   9   6   6     1020.83     1068.77    107.74 o 
 -10   7   6     1186.24     1477.10    177.59 o 
  -9   7   6     1854.99     2040.20    125.43 o 
  -8   7   6      687.01      673.79     69.52 o 
  -7   7   6     1290.00     1300.63     90.56 o 
  -6   7   6     5481.93     5449.34    135.06 o 
  -5   7   6     9946.00     9932.05    217.00 o 
  -4   7   6     1018.66     1099.59     45.15 o 
  -3   7   6     3616.41     3434.17     64.60 o 
  -2   7   6     3671.06     3649.61     65.76 o 
  -1   7   6     9787.77     9681.02    126.71 o 
   0   7   6    24020.42    23642.99    180.84 o 
   1   7   6     9932.80     9686.58    131.00 o 
   2   7   6      661.64      604.43     58.01 o 
   3   7   6      379.13      416.62     34.30 o 
   4   7   6     1405.66     1377.38     89.80 o 
   5   7   6     4111.18     4211.04    179.06 o 
   6   7   6     7296.63     7704.06    254.72 o 
   7   7   6     4792.39     4929.38    214.68 o 
   8   7   6      178.23      177.84     46.45 o 
   9   7   6      193.31      281.48     57.97 o 
  -9   8   6     1061.27     1110.20    149.99 o 
  -8   8   6     1075.50     1138.61     97.67 o 
  -7   8   6      861.98      869.92     77.35 o 
  -6   8   6     1009.33      955.78     57.37 o 
  -5   8   6      788.90      760.79     61.34 o 
  -4   8   6     3039.32     3132.82     87.66 o 
  -3   8   6      162.26      157.92     18.60 o 
  -2   8   6     3969.61     3966.19     89.01 o 
  -1   8   6     1056.92     1084.13     45.04 o 
   0   8   6      691.64      661.39     29.87 o 
   1   8   6     8385.28     8132.70    111.24 o 
   2   8   6     1708.20     1667.65     99.73 o 
   3   8   6      804.65      749.49     48.31 o 
   4   8   6     1008.82     1068.24     51.86 o 
   5   8   6      211.82      221.27     64.21 o 
   6   8   6     3720.19     3491.92    179.24 o 
   7   8   6     2659.31     2829.23    170.03 o 
   8   8   6     1385.12     1435.54    127.57 o 
  -9   9   6     1970.54     2273.88    219.10 o 
  -8   9   6     1308.13     1130.08    146.47 o 
  -7   9   6      322.45      200.02     80.28 o 
  -6   9   6      305.38      317.25     51.27 o 
  -5   9   6      829.71      816.81     52.37 o 
  -4   9   6       63.09       65.87     14.94 o 
  -3   9   6     5471.39     5393.45    124.32 o 
  -2   9   6     8873.73     8831.89    125.49 o 
  -1   9   6      615.57      615.52     35.78 o 
   0   9   6     2084.20     2074.37     59.89 o 
   1   9   6     2588.50     2604.70     50.88 o 
   2   9   6      524.49      495.68     58.03 o 
   3   9   6      161.75      164.35     23.92 o 
   4   9   6     1238.19     1191.99    103.57 o 
   5   9   6      425.69      435.80     63.25 o 
   6   9   6       43.05       54.76     42.35 o 
   7   9   6     1517.68     1596.95    132.01 o 
   8   9   6     2719.41     2907.73    316.33 o 
  -8  10   6     3915.36     3802.88    279.84 o 
  -7  10   6       31.08       23.18     31.01 o 
  -6  10   6      694.55      665.05     65.58 o 
  -5  10   6       93.56      102.92     24.04 o 
  -4  10   6     7860.22     7914.84    149.21 o 
  -3  10   6     1863.40     1809.31     65.41 o 
  -2  10   6     3550.75     3587.81     93.60 o 
  -1  10   6     4587.57     4405.13    100.26 o 
   0  10   6     4021.19     4064.96     87.83 o 
   1  10   6     1248.79     1289.34     37.68 o 
   2  10   6     5681.62     5669.48    232.05 o 
   3  10   6     2485.37     2574.53    197.15 o 
   4  10   6     2251.45     2318.61    113.96 o 
   5  10   6      868.97      843.03     90.45 o 
   6  10   6     2003.93     2185.96    151.76 o 
   7  10   6     1201.45     1251.91    121.07 o 
  -7  11   6       13.32      -39.03     39.03 o 
  -6  11   6      360.42      357.83     81.16 o 
  -5  11   6      298.60      317.65     44.91 o 
  -4  11   6      489.03      496.23     55.29 o 
  -3  11   6       86.20       94.03     20.28 o 
  -2  11   6       46.64       77.18     32.34 o 
  -1  11   6     1060.09     1140.09     63.92 o 
   0  11   6      316.73      296.63     32.54 o 
   1  11   6     1388.69     1404.64    100.63 o 
   2  11   6      356.67      337.99     51.47 o 
   3  11   6       23.07       21.51     18.88 o 
   4  11   6     2933.05     2736.69    160.14 o 
   5  11   6      107.15      113.12     35.87 o 
   6  11   6        2.26      -12.64     24.24 o 
  -6  12   6     4795.66     4096.68    275.43 o 
  -5  12   6       72.18       82.22     42.94 o 
  -4  12   6      586.09      594.80     61.72 o 
  -3  12   6     2185.72     2186.83     90.90 o 
  -2  12   6     6020.67     6138.33    154.25 o 
  -1  12   6     3125.73     3286.66    112.65 o 
   0  12   6     7973.54     8207.85    305.74 o 
   1  12   6     2704.56     2624.14    142.69 o 
   2  12   6      326.15      319.98     53.59 o 
   3  12   6     1652.21     1545.05     96.22 o 
   4  12   6     5222.40     5229.03    228.14 o 
   5  12   6     1145.88     1192.42    114.82 o 
  -5  13   6      460.32      331.19     77.65 o 
  -4  13   6      693.06      630.58    101.18 o 
  -3  13   6      201.79      192.73     50.27 o 
  -2  13   6      385.80      443.38     44.12 o 
  -1  13   6     1276.57     1164.48     91.35 o 
   0  13   6        5.77       14.46     45.51 o 
   1  13   6      371.76      342.56     55.14 o 
   2  13   6     1620.88     1604.12     97.03 o 
   3  13   6     1141.18     1124.42    105.22 o 
   4  13   6     1356.99     1431.39    124.25 o 
  -3  14   6        1.73       -1.80     32.34 o 
  -2  14   6      667.21      613.78    107.36 o 
  -1  14   6     3248.45     3293.09    181.30 o 
   0  14   6     3044.84     2856.64    105.18 o 
   1  14   6      413.88      441.11     50.69 o 
   2  14   6     1318.97     1344.18    112.75 o 
 -11   1   7     8023.96     8138.39    313.95 o 
 -10   1   7      105.47       94.53     28.75 o 
  -9   1   7     3745.88     3623.48    163.03 o 
  -8   1   7       59.76       25.25     20.02 o 
  -7   1   7    14191.57    13579.96    276.95 o 
  -6   1   7     1269.10     1308.11     77.32 o 
  -5   1   7    35456.65    37670.16    405.76 o 
  -4   1   7     1099.57     1174.68     69.08 o 
  -3   1   7     4401.32     4514.20     97.34 o 
  -2   1   7      501.56      495.94     30.40 o 
  -1   1   7    10186.91     9971.61    111.12 o 
   0   1   7     1016.03      977.66     30.19 o 
   1   1   7    41748.99    41423.98    262.58 o 
   2   1   7     2508.42     2603.98     42.31 o 
   3   1   7    10767.58    10229.87     89.34 o 
   4   1   7     6527.71     6528.90     76.70 o 
   5   1   7     9418.71     9272.37    113.65 o 
   6   1   7      794.84      747.74     43.06 o 
   7   1   7     5610.88     5645.53    123.99 o 
   8   1   7        0.59        8.03     11.65 o 
   9   1   7     4107.88     4049.99    117.97 o 
  10   1   7      993.45      859.71     77.73 o 
 -11   2   7      230.56      263.17     51.76 o 
 -10   2   7     1216.86     1241.76    103.06 o 
  -9   2   7       35.79      121.18    107.79 o 
  -8   2   7     3304.96     3324.55    206.39 o 
  -7   2   7     1472.20     1564.54     94.57 o 
  -6   2   7     1750.23     1939.80     99.12 o 
  -5   2   7     3648.42     3354.55     94.01 o 
  -4   2   7     1455.87     1250.91     51.21 o 
  -3   2   7     1177.68     1350.81     46.12 o 
  -2   2   7     3710.71     3660.49     64.01 o 
  -1   2   7      134.82      143.76     12.25 o 
   0   2   7      632.81      582.82     23.48 o 
   1   2   7     9799.93     9674.44     84.39 o 
   2   2   7    13029.75    13061.51     96.62 o 
   3   2   7      896.49      850.53     25.42 o 
   4   2   7     2269.34     2252.82     48.60 o 
   5   2   7      227.28      211.42     15.74 o 
   6   2   7     3051.39     2970.12     84.06 o 
   7   2   7     1458.66     1495.84     64.38 o 
   8   2   7     2324.15     2419.45     85.21 o 
   9   2   7      309.42      315.76     39.77 o 
  10   2   7      417.74      273.09     49.97 o 
 -11   3   7       16.44      -10.88     17.56 o 
 -10   3   7      450.51      379.55     57.08 o 
  -9   3   7     6978.31     6775.61    223.87 o 
  -8   3   7      453.96      468.71     42.11 o 
  -7   3   7    13913.16    13780.63    271.00 o 
  -6   3   7      402.20      431.17     35.43 o 
  -5   3   7      712.57      719.15     43.07 o 
  -4   3   7     7861.30     7868.90    134.50 o 
  -3   3   7    23337.88    24579.64    179.21 o 
  -2   3   7     1167.34     1077.59     32.54 o 
  -1   3   7     6805.40     6852.30     94.83 o 
   0   3   7     2868.79     2925.04     50.33 o 
   1   3   7     6770.79     6822.14     75.94 o 
   2   3   7     7898.33     7940.26     79.39 o 
   3   3   7    23482.30    23478.63    141.27 o 
   4   3   7     5822.66     5826.85     69.18 o 
   5   3   7      531.02      509.59     24.38 o 
   6   3   7        0.12       -4.88      6.20 o 
   7   3   7     3838.17     3655.75     97.67 o 
   8   3   7      521.32      494.67     37.96 o 
   9   3   7     6517.35     6618.20    240.97 o 
  10   3   7      172.37      143.81     59.44 o 
 -11   4   7      181.32      139.94     43.33 o 
 -10   4   7     1019.15      985.16     91.08 o 
  -9   4   7      374.78      387.37     83.43 o 
  -8   4   7    14683.36    14441.83    308.98 o 
  -7   4   7      714.48      689.13     44.91 o 
  -6   4   7     3287.46     3461.67     95.75 o 
  -5   4   7     2977.49     2969.20     85.55 o 
  -4   4   7     2694.79     2606.11     69.05 o 
  -3   4   7     5311.91     5433.72     83.55 o 
  -2   4   7    29959.51    29242.60    185.74 o 
  -1   4   7     1676.25     1681.15     40.66 o 
   0   4   7     4256.21     4230.48     71.26 o 
   1   4   7      364.72      404.01     17.77 o 
   2   4   7     7911.36     7473.34     95.70 o 
   3   4   7     3430.24     3218.03     58.49 o 
   4   4   7    19726.25    19999.57    147.96 o 
   5   4   7       51.09       41.15      7.78 o 
   6   4   7     8700.59     8918.38    115.69 o 
   7   4   7       42.97       19.67      8.14 o 
   8   4   7     3307.94     3329.16    317.90 o 
   9   4   7     1011.92     1133.78    132.41 o 
 -10   5   7      736.18      777.10     80.70 o 
  -9   5   7      637.88      641.85     69.81 o 
  -8   5   7     1841.94     1742.83    108.43 o 
  -7   5   7      887.79      920.87     48.23 o 
  -6   5   7     1188.02     1243.45     49.84 o 
  -5   5   7     1937.72     2022.12     69.59 o 
  -4   5   7    11825.05    12229.96    197.86 o 
  -3   5   7       63.58       93.24     11.59 o 
  -2   5   7    10455.29    10612.30    117.95 o 
  -1   5   7      330.16      352.27     21.31 o 
   0   5   7       72.90       44.71      8.08 o 
   1   5   7     4437.95     4431.56     68.74 o 
   2   5   7      640.84      573.45     23.34 o 
   3   5   7      981.91      990.06     60.50 o 
   4   5   7      248.33      236.13     11.90 o 
   5   5   7      232.24      220.97     21.06 o 
   6   5   7     4740.81     4878.58    152.41 o 
   7   5   7      727.16      790.69     49.84 o 
   8   5   7      764.50      799.66     87.10 o 
   9   5   7     1542.06     1583.07    128.52 o 
 -10   6   7     4289.35     4045.68    188.04 o 
  -9   6   7      499.77      530.17     77.60 o 
  -8   6   7     1155.54     1231.51     93.06 o 
  -7   6   7       31.20       27.87      8.22 o 
  -6   6   7    17846.92    17578.10    177.84 o 
  -5   6   7        4.65        1.74      7.76 o 
  -4   6   7     7332.50     7226.94    109.46 o 
  -3   6   7      622.42      624.32     30.06 o 
  -2   6   7     6161.18     5876.71     90.92 o 
  -1   6   7     1383.58     1365.49     47.11 o 
   0   6   7    31938.84    31471.72    487.99 o 
   1   6   7     1144.22     1085.55     21.75 o 
   2   6   7     1903.26     1881.93     78.61 o 
   3   6   7      304.93      346.07     31.91 o 
   4   6   7    13285.39    13191.45    212.65 o 
   5   6   7     1287.95     1249.99     56.44 o 
   6   6   7    16321.02    16676.73    879.23 o 
   7   6   7      115.20      114.11     37.75 o 
   8   6   7     1199.69     1255.90    111.95 o 
   9   6   7      203.00      150.79     70.14 o 
 -10   7   7      771.17      806.41     84.98 o 
  -9   7   7      191.09      175.93     41.20 o 
  -8   7   7       35.36        7.56     16.35 o 
  -7   7   7      203.69      191.54     36.18 o 
  -6   7   7      388.25      334.14     22.97 o 
  -5   7   7     1500.41     1506.60     53.52 o 
  -4   7   7      669.67      628.71     33.46 o 
  -3   7   7     1892.24     1816.47     52.92 o 
  -2   7   7        0.15        5.31      4.89 o 
  -1   7   7     3228.54     3104.56     64.41 o 
   0   7   7     4264.53     4475.06     79.68 o 
   1   7   7      240.60      256.19     37.63 o 
   2   7   7     3340.51     3367.17    102.43 o 
   3   7   7     3372.94     3307.83    115.98 o 
   4   7   7     1098.83     1063.72     54.97 o 
   5   7   7     1831.66     1898.56     65.22 o 
   6   7   7       91.91      111.51     34.49 o 
   7   7   7      469.21      488.99     70.50 o 
   8   7   7      595.31      606.84     82.23 o 
   9   7   7      390.56      355.09     66.65 o 
  -9   8   7        2.28        0.91     19.52 o 
  -8   8   7     2468.32     2516.66    136.27 o 
  -7   8   7     1146.13     1009.20     82.95 o 
  -6   8   7     1181.19     1143.70     65.22 o 
  -5   8   7       11.39        9.59      9.71 o 
  -4   8   7    11713.13    11555.12    155.62 o 
  -3   8   7      383.88      377.18     28.73 o 
  -2   8   7     5191.98     5101.03     92.83 o 
  -1   8   7     3181.80     3265.67     71.96 o 
   0   8   7     2068.10     2039.44     60.26 o 
   1   8   7      199.17      218.46     20.45 o 
   2   8   7     8267.11     8296.26    226.44 o 
   3   8   7      571.09      495.97     40.75 o 
   4   8   7      935.04      923.36     52.04 o 
   5   8   7      291.50      259.68     39.19 o 
   6   8   7     5145.88     5466.81    283.46 o 
   7   8   7      170.54      224.31     48.75 o 
   8   8   7     2403.21     2584.07    171.66 o 
  -9   9   7     5307.25     6074.50    357.43 o 
  -8   9   7       23.39        5.62     38.86 o 
  -7   9   7      105.46      111.54     29.83 o 
  -6   9   7      103.75      109.47     27.91 o 
  -5   9   7     4665.69     4390.32    171.76 o 
  -4   9   7      536.69      511.87     37.53 o 
  -3   9   7    18653.31    18373.94    206.95 o 
  -2   9   7       59.86       89.97     17.97 o 
  -1   9   7      147.71      161.17     18.96 o 
   0   9   7    10342.41    10359.73    144.15 o 
   1   9   7     9015.06     8999.08    130.21 o 
   2   9   7     1040.08      972.30     81.80 o 
   3   9   7     9745.44     9594.45    215.75 o 
   4   9   7      712.37      591.19     69.67 o 
   5   9   7     1046.46     1072.05     99.41 o 
   6   9   7     2634.83     2929.14    172.62 o 
   7   9   7     4502.72     4942.22    234.06 o 
   8   9   7      662.87      737.83     95.72 o 
  -8  10   7      515.23      426.66     95.17 o 
  -7  10   7       20.45       21.83     17.54 o 
  -6  10   7        1.14        6.90     15.44 o 
  -5  10   7       53.48       40.53     18.68 o 
  -4  10   7      767.23      780.99     50.85 o 
  -3  10   7      488.83      511.54     41.91 o 
  -2  10   7     6066.99     5820.90    121.01 o 
  -1  10   7       65.04       75.73     14.42 o 
   0  10   7     1106.30     1122.74     45.75 o 
   1  10   7      632.06      669.07     36.14 o 
   2  10   7      586.79      601.44     67.65 o 
   3  10   7        8.96       -8.31     24.00 o 
   4  10   7      733.11      656.79     78.27 o 
   5  10   7     1281.30     1277.84    112.77 o 
   6  10   7        1.22      -28.52     28.52 o 
   7  10   7     1108.89     1197.48    118.15 o 
  -7  11   7     4068.89     4024.82    277.93 o 
  -6  11   7       38.92       47.32     21.95 o 
  -5  11   7     2709.87     2873.91    137.25 o 
  -4  11   7        0.24        4.06     12.93 o 
  -3  11   7     7803.59     7830.04    221.48 o 
  -2  11   7     2542.51     2611.76     98.80 o 
  -1  11   7     7455.31     7777.13    167.77 o 
   0  11   7      126.95      122.73     20.99 o 
   1  11   7     2757.65     2913.42    146.92 o 
   2  11   7      394.62      349.21     54.30 o 
   3  11   7     5243.67     5177.13    213.46 o 
   4  11   7      328.72      360.48     48.52 o 
   5  11   7     4246.73     4403.97    214.92 o 
   6  11   7       82.32       -1.54     51.38 o 
  -6  12   7      596.63      356.70     82.88 o 
  -5  12   7      129.33       94.02     40.44 o 
  -4  12   7      404.19      407.12     55.73 o 
  -3  12   7        0.78        4.26      9.84 o 
  -2  12   7      453.00      493.68     45.72 o 
  -1  12   7       24.31       24.79     11.21 o 
   0  12   7      568.68      517.54     69.22 o 
   1  12   7     1592.44     1603.60    114.77 o 
   2  12   7      616.96      623.24     74.46 o 
   3  12   7     1767.46     1697.24    102.37 o 
   4  12   7      104.10       67.25     30.72 o 
   5  12   7      215.67      133.35     41.56 o 
  -5  13   7     3335.55     2928.71    226.50 o 
  -4  13   7       84.38       47.48     31.96 o 
  -3  13   7      605.08      729.37     70.36 o 
  -2  13   7      310.06      303.34     47.85 o 
  -1  13   7     7514.00     7656.80    238.74 o 
   0  13   7      122.43      105.97     32.61 o 
   1  13   7     2958.59     2941.83    160.36 o 
   2  13   7       70.34       34.90     18.30 o 
   3  13   7      220.16      155.10     33.61 o 
   4  13   7      236.85      296.00     56.33 o 
  -2  14   7     2061.20     2120.43    179.06 o 
  -1  14   7     1311.94     1371.32    104.77 o 
   0  14   7     1885.92     1765.81    124.07 o 
   1  14   7      794.45      686.59     64.76 o 
   2  14   7     1939.96     1926.22    111.80 o 
 -11   0   8     1187.15      890.41    131.44 o 
 -10   0   8    17706.48    16581.94    526.78 o 
  -9   0   8     1252.71     1245.26    137.70 o 
  -8   0   8     4358.40     4129.70    234.85 o 
  -7   0   8      442.60      489.13     77.27 o 
  -6   0   8    14772.76    14271.73    382.65 o 
  -5   0   8      251.24      369.19     58.41 o 
  -4   0   8    11973.00    12512.26    314.58 o 
  -3   0   8        5.98       26.36     15.59 o 
  -2   0   8     6353.68     6196.16    193.67 o 
  -1   0   8     6974.59     6870.08    113.36 o 
   0   0   8   100195.77    98975.41    489.92 o 
   1   0   8      757.51      791.61     33.64 o 
   2   0   8    30669.26    31246.98    287.17 o 
   3   0   8       37.41       29.88      8.03 o 
   4   0   8    10056.23    10019.42    139.99 o 
   5   0   8       14.09       22.68     12.98 o 
   6   0   8    15820.82    15612.16    354.73 o 
   7   0   8     2586.05     2584.72    121.74 o 
   8   0   8     1820.68     1919.89    111.03 o 
   9   0   8      283.58      286.71     45.95 o 
  10   0   8     5195.26     5080.10    287.67 o 
 -11   1   8     1798.69     1675.82    126.03 o 
 -10   1   8        1.16      127.15    107.74 o 
  -9   1   8      578.58      489.15     63.38 o 
  -8   1   8     1052.50      988.31     82.30 o 
  -7   1   8      593.77      584.40     59.79 o 
  -6   1   8       54.26       38.73     16.16 o 
  -5   1   8     9876.01    10766.02    222.20 o 
  -4   1   8      350.89      367.00     31.13 o 
  -3   1   8        4.36        0.39      5.55 o 
  -2   1   8     6115.27     5910.41    158.08 o 
  -1   1   8      698.16      704.89     31.19 o 
   0   1   8     2111.50     2310.86     45.60 o 
   1   1   8     5361.49     5306.48     64.45 o 
   2   1   8      302.07      361.50     16.86 o 
   3   1   8      744.78      837.73     26.94 o 
   4   1   8     4996.53     5085.76     70.36 o 
   5   1   8     1518.27     1511.16     44.15 o 
   6   1   8     1980.76     1925.99     62.08 o 
   7   1   8      576.51      587.22     41.67 o 
   8   1   8      775.59      725.04     48.44 o 
   9   1   8       24.29       22.04     12.54 o 
  10   1   8      138.00      119.46     33.71 o 
 -11   2   8      204.29      243.19     48.91 o 
 -10   2   8     1985.37     1811.84    125.18 o 
  -9   2   8     2159.71     1976.03    195.13 o 
  -8   2   8    14643.79    14460.32    310.14 o 
  -7   2   8      201.20      188.46     35.24 o 
  -6   2   8     5217.11     5230.33    112.33 o 
  -5   2   8      153.78      128.64     19.61 o 
  -4   2   8     1030.37      979.97     50.14 o 
  -3   2   8      376.58      364.04     29.03 o 
  -2   2   8    13648.87    13746.53    131.50 o 
  -1   2   8       82.75       74.13      9.92 o 
   0   2   8    29144.58    30324.54    219.51 o 
   1   2   8    11398.03    11736.34     94.19 o 
   2   2   8    25908.17    25888.15    224.09 o 
   3   2   8     5232.23     5259.59     75.07 o 
   4   2   8    12475.86    12292.56    130.80 o 
   5   2   8      257.67      201.83     19.52 o 
   6   2   8      671.20      699.03     36.87 o 
   7   2   8     2491.99     2585.26     85.51 o 
   8   2   8     7433.85     7405.48    152.31 o 
   9   2   8       55.43       72.77     22.07 o 
  10   2   8     2829.28     2748.22    159.28 o 
 -11   3   8     1030.78      978.25     96.88 o 
 -10   3   8      362.64      325.90     54.58 o 
  -9   3   8     2707.93     2728.99    144.65 o 
  -8   3   8     2336.66     2221.73    244.97 o 
  -7   3   8     2633.14     2652.95     94.94 o 
  -6   3   8       46.79       45.36     12.15 o 
  -5   3   8     7306.67     7511.09    232.01 o 
  -4   3   8     3527.58     3544.84     94.57 o 
  -3   3   8     6454.60     5860.01     89.83 o 
  -2   3   8      207.52      240.49     18.15 o 
  -1   3   8     6927.30     7011.75     97.38 o 
   0   3   8      295.32      281.44     17.62 o 
   1   3   8    13568.56    13623.67    160.76 o 
   2   3   8     4726.72     5020.47     68.84 o 
   3   3   8    16145.46    16041.65    111.16 o 
   4   3   8      555.73      562.00     28.43 o 
   5   3   8     4723.83     4663.39     76.71 o 
   6   3   8      227.86      203.49     19.81 o 
   7   3   8     3239.42     3328.97    115.64 o 
   8   3   8       37.15       25.51     13.19 o 
   9   3   8     1711.51     1728.24    126.46 o 
 -11   4   8        0.85       15.88     30.50 o 
 -10   4   8      803.04      849.16     85.12 o 
  -9   4   8      668.20      646.38     70.45 o 
  -8   4   8     2041.96     1908.41    114.66 o 
  -7   4   8      701.25      749.37     51.52 o 
  -6   4   8     2694.80     2619.23     76.83 o 
  -5   4   8      292.03      267.65     27.87 o 
  -4   4   8      254.71      268.67     23.55 o 
  -3   4   8       39.14       58.19     10.03 o 
  -2   4   8     1651.16     1603.82     46.64 o 
  -1   4   8     7285.48     7214.98     95.93 o 
   0   4   8     2023.23     2040.73     52.88 o 
   1   4   8      115.37       72.07      8.70 o 
   2   4   8     8505.60     8216.79     83.90 o 
   3   4   8        0.09       23.80      7.79 o 
   4   4   8      784.51      817.84     30.01 o 
   5   4   8       97.29       91.18     15.76 o 
   6   4   8       47.06       21.07     13.09 o 
   7   4   8      210.05      153.35     24.99 o 
   8   4   8     1756.04     1597.65    119.50 o 
   9   4   8     1627.75     1726.06    130.41 o 
 -10   5   8      766.05      653.98     75.55 o 
  -9   5   8     1166.82     1196.93    176.60 o 
  -8   5   8      109.06      111.78     28.30 o 
  -7   5   8    10117.33    10037.83    170.58 o 
  -6   5   8     2564.75     2679.89     98.91 o 
  -5   5   8     4552.00     4538.77     97.90 o 
  -4   5   8     2911.50     3080.94     79.38 o 
  -3   5   8     8491.16     8253.76    143.59 o 
  -2   5   8     1074.14     1084.73     39.63 o 
  -1   5   8    24058.23    23373.98    236.70 o 
   0   5   8     1089.65     1052.12     39.14 o 
   1   5   8    10516.36    10556.78     95.96 o 
   2   5   8        6.42       11.69      4.81 o 
   3   5   8    12258.13    11990.32    117.15 o 
   4   5   8     1032.75     1024.52     28.50 o 
   5   5   8    13721.57    13753.85    181.59 o 
   6   5   8        6.86       23.67     10.21 o 
   7   5   8     5626.47     5785.83    439.90 o 
   8   5   8      474.10      463.15     67.58 o 
   9   5   8     1442.87     1543.86    128.45 o 
 -10   6   8      105.30       45.05     24.84 o 
  -9   6   8      413.08      455.94     61.28 o 
  -8   6   8        2.93        5.24     17.87 o 
  -7   6   8       10.89       -0.05     42.48 o 
  -6   6   8      173.41      158.21     19.86 o 
  -5   6   8     3777.87     3598.46     87.39 o 
  -4   6   8      115.65       91.37     13.80 o 
  -3   6   8     2435.81     2399.24     61.15 o 
  -2   6   8     7825.01     8105.61    123.85 o 
  -1   6   8      892.78      939.19     40.42 o 
   0   6   8      333.57      311.64     22.10 o 
   1   6   8      257.39      248.93     11.18 o 
   2   6   8       19.26       12.54     11.19 o 
   3   6   8      271.30      243.08     31.15 o 
   4   6   8     2207.53     2048.42     79.32 o 
   5   6   8       89.59      124.95     24.43 o 
   6   6   8      115.19      127.26     35.40 o 
   7   6   8        1.61       -8.33     20.19 o 
   8   6   8       33.97       45.62     22.42 o 
   9   6   8      759.87      659.27     86.41 o 
 -10   7   8        4.54       -9.48     36.52 o 
  -9   7   8     2131.55     2012.85    129.16 o 
  -8   7   8      207.58      265.74     46.21 o 
  -7   7   8     1164.93     1276.08     93.29 o 
  -6   7   8      244.32      227.26     24.03 o 
  -5   7   8    14444.84    14628.18    176.89 o 
  -4   7   8     1639.46     1606.71     51.61 o 
  -3   7   8     6339.91     6175.85    115.29 o 
  -2   7   8      410.75      469.52     31.09 o 
  -1   7   8    11430.79    11171.11    132.01 o 
   0   7   8        1.27        8.14      4.76 o 
   1   7   8    12949.32    12727.60    261.54 o 
   2   7   8      575.05      537.49     43.22 o 
   3   7   8     3365.70     3319.45    104.51 o 
   4   7   8       86.75       93.06     18.53 o 
   5   7   8    16560.02    15630.71    352.37 o 
   6   7   8      108.90       47.38     40.90 o 
   7   7   8     3802.12     3786.32    194.14 o 
   8   7   8       75.98       74.04     32.01 o 
  -9   8   8        1.51        1.31     16.11 o 
  -8   8   8        4.45       -4.44     11.28 o 
  -7   8   8     1479.96     1617.23    107.98 o 
  -6   8   8      401.14      438.41     53.48 o 
  -5   8   8      173.86      174.11     19.66 o 
  -4   8   8    12226.75    11791.36    177.76 o 
  -3   8   8      863.88      830.55     36.24 o 
  -2   8   8     1264.31     1290.88     47.24 o 
  -1   8   8       18.46       20.14      6.75 o 
   0   8   8     3248.31     3344.90     73.19 o 
   1   8   8      767.20      786.58     68.68 o 
   2   8   8     2778.54     2527.83     96.61 o 
   3   8   8     1106.08     1090.27     62.30 o 
   4   8   8     2988.59     2994.79     98.74 o 
   5   8   8      100.07       74.71     41.76 o 
   6   8   8     2764.42     2780.88    163.68 o 
   7   8   8     1174.27     1208.85    113.88 o 
   8   8   8      552.55      497.42     86.02 o 
  -9   9   8     1132.31     1168.59    159.31 o 
  -8   9   8       20.72       31.17     21.54 o 
  -7   9   8     1705.12     1725.19    112.43 o 
  -6   9   8      214.24      249.36     41.66 o 
  -5   9   8      993.78      968.05     77.75 o 
  -4   9   8     1386.19     1338.65     66.54 o 
  -3   9   8     9714.94     9850.51    181.91 o 
  -2   9   8      132.76      138.12     19.80 o 
  -1   9   8     4127.16     4223.02     94.95 o 
   0   9   8      831.51      821.83     37.76 o 
   1   9   8       29.03       44.55     20.29 o 
   2   9   8      293.97      274.38     33.77 o 
   3   9   8    10152.31     9741.57    192.50 o 
   4   9   8       24.70      -30.52     39.62 o 
   5   9   8     1082.87     1149.72     84.50 o 
   6   9   8      196.52      188.32     46.56 o 
   7   9   8     1738.67     1831.14    227.81 o 
  -8  10   8     3808.27     3926.34    281.34 o 
  -7  10   8        4.26        0.74     43.65 o 
  -6  10   8     1012.01      910.79     80.14 o 
  -5  10   8      432.74      449.78     58.10 o 
  -4  10   8     9614.26     9365.65    180.41 o 
  -3  10   8      630.55      678.34     49.89 o 
  -2  10   8    12491.88    12432.08    254.30 o 
  -1  10   8        5.43        5.41     11.31 o 
   0  10   8      523.59      511.19     30.73 o 
   1  10   8      107.79       79.77     26.71 o 
   2  10   8     8608.07     8575.58    256.55 o 
   3  10   8      208.64      211.77     44.00 o 
   4  10   8     3889.98     3938.21    190.60 o 
   5  10   8       31.22       28.89     19.94 o 
   6  10   8     2169.90     2374.85    162.38 o 
   7  10   8       37.65        8.79     24.83 o 
  -7  11   8      544.31      463.35     98.01 o 
  -6  11   8     1072.91     1006.30     86.92 o 
  -5  11   8      244.36      236.62     41.66 o 
  -4  11   8       13.45       27.94     12.55 o 
  -3  11   8      473.47      468.27     58.96 o 
  -2  11   8      693.92      650.13     51.33 o 
  -1  11   8       58.19      100.78     21.48 o 
   0  11   8      100.14       69.97     15.75 o 
   1  11   8      162.91      230.74     42.94 o 
   2  11   8      125.18      108.20     33.02 o 
   3  11   8        1.62       -7.33     21.52 o 
   4  11   8     1274.39     1451.42    120.79 o 
   5  11   8      536.93      588.32     81.26 o 
   6  11   8      242.34      302.72     62.95 o 
  -6  12   8     6345.36     5757.11    325.89 o 
  -5  12   8     1200.52     1194.32     93.42 o 
  -4  12   8     3008.27     2975.95    143.71 o 
  -3  12   8      232.44      241.13     32.28 o 
  -2  12   8     5209.06     5332.35    148.77 o 
  -1  12   8      319.72      329.36     37.42 o 
   0  12   8     7434.25     7152.42    235.67 o 
   1  12   8      353.82      264.26     48.64 o 
   2  12   8      182.80      116.51     45.04 o 
   3  12   8        1.58      -23.75     23.75 o 
   4  12   8     6493.31     6671.63    214.26 o 
   5  12   8      123.11      142.26     51.02 o 
  -5  13   8      884.99      743.08    116.47 o 
  -4  13   8      377.57      419.70     83.76 o 
  -3  13   8       25.95        8.56     11.77 o 
  -2  13   8       89.13       32.10     18.51 o 
  -1  13   8     3664.75     3742.62    170.84 o 
   0  13   8      593.23      651.55     74.87 o 
   1  13   8      902.58      890.24     90.58 o 
   2  13   8      186.14      136.49     79.12 o 
   3  13   8     1545.66     1492.25    101.04 o 
  -2  14   8      709.06      564.02     96.34 o 
  -1  14   8      250.87      293.60     50.85 o 
   0  14   8     1469.38     1579.45    119.62 o 
   1  14   8      262.25      216.40     46.36 o 
 -11   1   9      234.37      268.85     52.43 o 
 -10   1   9     4504.86     4310.42    193.09 o 
  -9   1   9     2260.38     2244.81    132.31 o 
  -8   1   9     2382.39     2471.06    130.83 o 
  -7   1   9     5488.40     5380.38    273.77 o 
  -6   1   9     2444.66     2414.44    114.95 o 
  -5   1   9     1062.03      869.82     64.74 o 
  -4   1   9     3526.27     3762.21    102.50 o 
  -3   1   9     2410.27     2388.05     77.60 o 
  -2   1   9     7474.11     7435.99    113.21 o 
  -1   1   9    16088.86    15799.91    156.61 o 
   0   1   9    18713.58    18920.16    138.62 o 
   1   1   9    36177.68    37227.01    216.08 o 
   2   1   9     3870.07     4170.41     59.63 o 
   3   1   9     5196.78     5378.76     71.15 o 
   4   1   9     2192.99     2183.62     47.89 o 
   5   1   9     1726.41     1688.24     56.54 o 
   6   1   9     7204.44     7039.78    121.65 o 
   7   1   9     1148.05     1225.21     66.38 o 
   8   1   9     3034.17     3084.54    101.35 o 
   9   1   9     3524.35     3413.57    148.09 o 
 -11   2   9      313.11      351.77    145.68 o 
 -10   2   9     4903.48     4675.42    201.35 o 
  -9   2   9     1629.78     1486.31    109.13 o 
  -8   2   9        8.80        8.52     20.55 o 
  -7   2   9     2360.11     2329.58    156.26 o 
  -6   2   9      173.31      207.97     34.70 o 
  -5   2   9     1392.07     1435.38     79.07 o 
  -4   2   9    25901.66    27861.30    343.96 o 
  -3   2   9     4737.71     4764.41     95.09 o 
  -2   2   9      211.70      249.82     19.23 o 
  -1   2   9      117.70      151.42     12.84 o 
   0   2   9    18710.33    19604.67    153.53 o 
   1   2   9     1297.93     1457.37     32.76 o 
   2   2   9     9894.05     9782.99     89.78 o 
   3   2   9     8618.04     8503.67     88.14 o 
   4   2   9      162.88      153.51     12.82 o 
   5   2   9       74.87       78.56     12.77 o 
   6   2   9    12529.77    12027.56    172.10 o 
   7   2   9      140.64      149.60     22.51 o 
   8   2   9      326.75      341.40     34.65 o 
   9   2   9      948.20      907.36     68.52 o 
 -11   3   9       11.42       36.49     24.96 o 
 -10   3   9     1521.72     1602.14    118.89 o 
  -9   3   9     1609.67     1587.44    112.33 o 
  -8   3   9     1454.86     1342.97     97.48 o 
  -7   3   9     4402.73     4452.89    166.77 o 
  -6   3   9     1004.07     1010.26     60.16 o 
  -5   3   9       78.67       60.88     14.34 o 
  -4   3   9     2916.57     3025.25     80.19 o 
  -3   3   9     3500.10     3251.87     70.18 o 
  -2   3   9    10155.11    10473.87    122.28 o 
  -1   3   9     8108.47     7793.21    102.54 o 
   0   3   9      597.60      518.42     25.29 o 
   1   3   9     6504.90     6804.92    114.69 o 
   2   3   9     3918.08     4120.52     63.07 o 
   3   3   9    13201.55    13284.73    106.76 o 
   4   3   9     1302.74     1204.71     43.59 o 
   5   3   9      190.38      187.86     16.30 o 
   6   3   9     2342.42     2249.91     71.46 o 
   7   3   9      180.05      186.66     31.10 o 
   8   3   9     1341.95     1338.55     78.20 o 
   9   3   9     4385.17     4330.42    200.75 o 
 -11   4   9      749.85      645.74     79.83 o 
 -10   4   9      311.53      290.66     51.96 o 
  -9   4   9     2075.26     1950.96    125.17 o 
  -8   4   9     4642.77     4585.67    202.46 o 
  -7   4   9     3326.38     3242.05    105.86 o 
  -6   4   9     3665.23     3693.47    108.94 o 
  -5   4   9     2796.54     2843.11     80.75 o 
  -4   4   9     8599.25     9533.21    259.37 o 
  -3   4   9     3616.60     3582.44     74.73 o 
  -2   4   9    34306.27    35566.46    211.97 o 
  -1   4   9      493.26      368.15     25.05 o 
   0   4   9     5118.62     5327.54     81.11 o 
   1   4   9     3591.77     3418.49     61.04 o 
   2   4   9    11482.71    11509.81    111.88 o 
   3   4   9     3448.70     3414.70     51.84 o 
   4   4   9    11326.01    11333.19    139.46 o 
   5   4   9      788.78      771.91     33.46 o 
   6   4   9     1352.20     1288.37     44.30 o 
   7   4   9      841.23      799.32     58.08 o 
   8   4   9     4376.39     4363.02    366.25 o 
   9   4   9        2.10       10.92     21.46 o 
 -10   5   9       42.93        8.88     56.39 o 
  -9   5   9     1150.45     1170.16     97.05 o 
  -8   5   9     1009.94      890.43     80.16 o 
  -7   5   9      282.36      262.31     35.82 o 
  -6   5   9       45.22       60.26     15.35 o 
  -5   5   9     2542.91     2529.46     76.27 o 
  -4   5   9       70.17       70.46     12.09 o 
  -3   5   9      590.01      561.28     30.49 o 
  -2   5   9     7693.75     7628.33    120.84 o 
  -1   5   9      171.06      188.97     18.64 o 
   0   5   9      367.85      361.75     24.10 o 
   1   5   9    13755.75    13797.94    134.14 o 
   2   5   9      391.12      339.15     16.65 o 
   3   5   9     1913.29     1927.02     81.73 o 
   4   5   9      772.60      798.64     28.35 o 
   5   5   9      128.90      137.99     13.55 o 
   6   5   9        0.21       -1.76     20.88 o 
   7   5   9     1301.63     1304.75    108.67 o 
   8   5   9      340.15      250.98     50.45 o 
   9   5   9      289.71      196.06     53.71 o 
 -10   6   9      962.51      863.25     89.90 o 
  -9   6   9      640.48      539.27     68.43 o 
  -8   6   9     1644.54     1553.85    107.93 o 
  -7   6   9     5306.63     5353.80    190.65 o 
  -6   6   9     8142.56     7915.82    196.60 o 
  -5   6   9     8926.25     8910.36    144.88 o 
  -4   6   9     6694.48     6809.94    130.18 o 
  -3   6   9      443.07      433.83     27.89 o 
  -2   6   9    10437.63    10445.96    145.31 o 
  -1   6   9     8786.32     8554.99    115.26 o 
   0   6   9    16855.67    16682.77    199.53 o 
   1   6   9     3785.60     3741.15     60.15 o 
   2   6   9     2192.02     2077.76     60.96 o 
   3   6   9      930.20      864.32     59.51 o 
   4   6   9     5957.06     5906.35    141.35 o 
   5   6   9     4813.49     4679.27    125.44 o 
   6   6   9     8180.57     8037.68    378.36 o 
   7   6   9      389.59      364.41     60.29 o 
   8   6   9      440.80      421.83     74.01 o 
 -10   7   9       51.69       -8.40     25.46 o 
  -9   7   9      293.00      284.36     49.85 o 
  -8   7   9       50.19       48.64     22.16 o 
  -7   7   9      255.75      192.81     38.24 o 
  -6   7   9     2190.86     2206.85     81.43 o 
  -5   7   9     3336.91     3100.54     98.84 o 
  -4   7   9        9.14       19.73      9.96 o 
  -3   7   9     2287.23     2303.81     65.54 o 
  -2   7   9     1223.42     1256.57     52.65 o 
  -1   7   9      105.99      141.06     15.70 o 
   0   7   9      113.96      121.91     12.44 o 
   1   7   9     1380.55     1337.85     33.02 o 
   2   7   9     1379.88     1349.25     69.55 o 
   3   7   9      558.38      538.06     44.33 o 
   4   7   9     3188.69     2849.19     99.82 o 
   5   7   9     1908.65     1822.66    122.31 o 
   6   7   9       58.09       75.58     30.10 o 
   7   7   9      834.85      949.20    165.68 o 
   8   7   9       58.60       54.99     45.63 o 
  -9   8   9      537.72      514.77     68.59 o 
  -8   8   9      832.51      788.81     79.95 o 
  -7   8   9     1925.02     1825.69    116.70 o 
  -6   8   9     1554.90     1578.84    149.65 o 
  -5   8   9     3965.45     3853.13    110.73 o 
  -4   8   9     4708.74     4603.46    140.00 o 
  -3   8   9     2511.38     2413.76     76.73 o 
  -2   8   9     6950.29     6710.67    100.76 o 
  -1   8   9      156.72      162.35     16.49 o 
   0   8   9     2016.74     1929.16     48.92 o 
   1   8   9     3323.90     3115.46    139.39 o 
   2   8   9     1033.63      943.42     64.34 o 
   3   8   9     1584.74     1532.83     77.01 o 
   4   8   9     5545.97     5353.11    207.90 o 
   5   8   9        3.20       18.54     20.75 o 
   6   8   9     2813.59     3098.08    176.51 o 
   7   8   9     1155.24     1249.45    118.60 o 
   8   8   9      483.39      428.32     88.01 o 
  -9   9   9     2544.60     2618.20    237.47 o 
  -8   9   9     2744.40     2647.13    148.83 o 
  -7   9   9       28.03        7.46     37.40 o 
  -6   9   9      172.17      149.00     33.89 o 
  -5   9   9     6319.82     6127.75    200.30 o 
  -4   9   9     2742.51     2518.36     96.46 o 
  -3   9   9     7821.15     7873.65    167.13 o 
  -2   9   9     2867.23     2766.76     82.75 o 
  -1   9   9      545.09      551.16     35.04 o 
   0   9   9       16.79       21.36      8.07 o 
   1   9   9     5862.50     5611.60    195.08 o 
   2   9   9     7434.90     7126.91    183.85 o 
   3   9   9     3630.96     3579.40    189.03 o 
   4   9   9      772.67      770.79     82.45 o 
   5   9   9     2471.22     2336.81    209.40 o 
   6   9   9       74.75       67.12     34.04 o 
   7   9   9     4682.43     5124.16    244.17 o 
  -8  10   9      429.00      314.90     82.53 o 
  -7  10   9      524.32      460.51     62.16 o 
  -6  10   9        5.92       12.20     14.58 o 
  -5  10   9      391.71      374.72     51.23 o 
  -4  10   9     2050.05     1884.50     84.06 o 
  -3  10   9      482.98      438.80     41.59 o 
  -2  10   9     1339.09     1426.79     61.67 o 
  -1  10   9       34.68       28.34      9.16 o 
   0  10   9      416.01      438.89     37.43 o 
   1  10   9       44.91       19.09     20.39 o 
   2  10   9     1081.35     1053.04     92.41 o 
   3  10   9      295.27      265.90     49.83 o 
   4  10   9      704.26      640.74     80.18 o 
   5  10   9       64.16       71.51     24.25 o 
   6  10   9      197.24      188.62     48.44 o 
  -7  11   9     5275.94     5354.35    324.53 o 
  -6  11   9     2414.29     2314.28    133.13 o 
  -5  11   9      801.04      747.25     74.46 o 
  -4  11   9     2006.12     1888.87     86.43 o 
  -3  11   9     8309.74     7965.43    180.36 o 
  -2  11   9      418.33      396.71     39.99 o 
  -1  11   9     3980.09     3903.13    137.63 o 
   0  11   9     2742.03     2640.18    141.38 o 
   1  11   9     1115.02     1069.95     92.96 o 
   2  11   9      833.11      771.96     83.15 o 
   3  11   9     6190.66     5829.04    234.72 o 
   4  11   9      233.85      231.46     50.49 o 
   5  11   9     4860.56     5161.50    239.21 o 
  -6  12   9      300.43      318.60     80.95 o 
  -5  12   9       41.87       35.16     18.03 o 
  -4  12   9      555.26      627.17     68.41 o 
  -3  12   9       13.61        8.20     13.36 o 
  -2  12   9     1569.74     1619.84     83.71 o 
  -1  12   9      197.93      169.24     37.56 o 
   0  12   9      491.65      519.61     66.57 o 
   1  12   9      639.27      619.94     73.93 o 
   2  12   9       30.32       16.43     26.95 o 
   3  12   9      202.01      274.39     54.52 o 
   4  12   9      916.75      951.01     82.86 o 
  -5  13   9     3602.07     3152.83    237.00 o 
  -4  13   9      653.00      664.56    115.47 o 
  -3  13   9      844.86      922.01     81.34 o 
  -2  13   9      457.96      461.26     88.53 o 
  -1  13   9     3408.14     3150.29    160.22 o 
   0  13   9     2072.45     1973.52    131.65 o 
   1  13   9      963.84      972.65     96.36 o 
   2  13   9        4.45      -34.44     38.92 o 
   3  13   9      488.49      408.94     67.24 o 
  -2  14   9      225.52      262.02     69.46 o 
  -1  14   9     2626.71     2536.10    198.38 o 
   0  14   9     3417.64     3137.96    171.59 o 
 -11   0  10     4831.37     5052.85    315.44 o 
 -10   0  10      913.28      911.84    128.92 o 
  -9   0  10     2643.20     2580.86    202.50 o 
  -8   0  10     1184.66     1088.87    126.36 o 
  -7   0  10     4677.59     4668.40    245.09 o 
  -6   0  10     4238.71     4314.13    221.64 o 
  -5   0  10     5180.56     5249.37    233.12 o 
  -4   0  10     3773.98     3682.29    181.05 o 
  -3   0  10    10107.42     2863.39   5194.73 o 
  -2   0  10     1063.15     1155.20     64.52 o 
  -1   0  10    18231.73    18043.18    205.11 o 
   0   0  10    14626.01    13738.32    173.74 o 
   1   0  10    27045.97    28047.00    222.71 o 
   2   0  10     1411.38     1375.36     50.83 o 
   3   0  10      892.93      896.13     42.89 o 
   4   0  10     1624.10     1615.38     60.63 o 
   5   0  10     5667.25     5602.25    136.37 o 
   6   0  10     1792.32     1761.48    146.81 o 
   7   0  10     5025.41     5129.21    180.50 o 
   8   0  10     1034.74      905.87     94.84 o 
   9   0  10      506.01      516.24     64.08 o 
 -11   1  10      337.69      407.96     97.26 o 
 -10   1  10      272.73      315.83     57.08 o 
  -9   1  10      269.22      222.20     44.80 o 
  -8   1  10      695.66      582.71     65.55 o 
  -7   1  10     2768.64     2757.16    131.87 o 
  -6   1  10      496.99      625.76     60.66 o 
  -5   1  10     6949.30     7090.79    312.23 o 
  -4   1  10     1385.89     1425.45     80.25 o 
  -3   1  10      167.15      161.56     26.51 o 
  -2   1  10     2699.22     2660.74     80.61 o 
  -1   1  10     1888.11     1770.88     49.35 o 
   0   1  10        9.47       20.44      6.92 o 
   1   1  10    10859.90    11146.22    111.05 o 
   2   1  10     3539.97     3440.31     56.89 o 
   3   1  10     2517.65     2465.18     50.17 o 
   4   1  10     1274.67     1283.24     38.16 o 
   5   1  10      174.63      165.35     17.12 o 
   6   1  10       18.56       20.82     21.83 o 
   7   1  10     3087.22     3080.34     98.97 o 
   8   1  10      139.48      143.37     23.93 o 
   9   1  10      244.91      259.97     39.10 o 
 -11   2  10     2854.56     2778.51    185.19 o 
 -10   2  10       23.62       22.66     23.70 o 
  -9   2  10     4738.74     4314.72    340.26 o 
  -8   2  10     5189.30     5244.73    151.26 o 
  -7   2  10      906.23      912.83     77.45 o 
  -6   2  10     2222.08     2207.89    139.15 o 
  -5   2  10     3920.76     4017.34    117.00 o 
  -4   2  10      264.28      299.52     45.75 o 
  -3   2  10     8760.54     8697.28    231.16 o 
  -2   2  10    17923.70    18562.80    189.19 o 
  -1   2  10    28793.51    29472.26    264.18 o 
   0   2  10      531.12      451.06     25.03 o 
   1   2  10     3217.84     3122.96     50.93 o 
   2   2  10     2494.94     2449.78     47.32 o 
   3   2  10     2610.61     2642.24     52.36 o 
   4   2  10     3432.36     3434.72     69.36 o 
   5   2  10     5651.60     5658.06    105.23 o 
   6   2  10        4.11       10.38      9.29 o 
   7   2  10     3517.36     3475.50    103.90 o 
   8   2  10     2761.30     2771.00    102.32 o 
   9   2  10      491.66      463.13     65.14 o 
 -11   3  10      247.52      239.51     51.69 o 
 -10   3  10     2450.44     2409.46    147.08 o 
  -9   3  10       74.60      101.37     45.65 o 
  -8   3  10     3799.98     3620.15    162.45 o 
  -7   3  10      229.82      198.71     37.42 o 
  -6   3  10     2206.65     2336.84    138.83 o 
  -5   3  10     1909.82     1807.32     79.25 o 
  -4   3  10     6646.23     7107.30    148.47 o 
  -3   3  10     3733.30     3660.04    101.42 o 
  -2   3  10    13130.51    13917.51    200.49 o 
  -1   3  10     1809.62     1716.45     62.63 o 
   0   3  10     2021.52     2049.41     52.72 o 
   1   3  10     1774.18     1882.39     49.63 o 
   2   3  10     9579.33     8962.97     89.65 o 
   3   3  10     1547.06     1529.67     42.31 o 
   4   3  10    10928.89    10796.43    118.58 o 
   5   3  10      181.28      161.29     17.88 o 
   6   3  10      176.93      205.29     22.18 o 
   7   3  10     4658.36     4636.04    144.56 o 
   8   3  10     1900.91     2010.79     97.36 o 
   9   3  10      538.09      515.72     72.43 o 
 -10   4  10      235.28      254.21     49.22 o 
  -9   4  10     1447.58     1236.18    101.58 o 
  -8   4  10      664.31      614.73     68.27 o 
  -7   4  10      140.82       36.99     32.14 o 
  -6   4  10      267.94      245.13     39.85 o 
  -5   4  10      438.63      454.72     50.16 o 
  -4   4  10     1062.98     1119.28     52.34 o 
  -3   4  10     7475.77     7474.58    125.88 o 
  -2   4  10      445.75      457.50     28.05 o 
  -1   4  10     5829.06     6043.33    105.15 o 
   0   4  10     2853.36     2808.95     62.05 o 
   1   4  10       21.09       33.19      7.72 o 
   2   4  10     2207.88     2207.98     51.61 o 
   3   4  10      334.75      358.59     21.38 o 
   4   4  10      397.13      429.85     28.66 o 
   5   4  10     3422.32     3344.75     72.13 o 
   6   4  10      205.89      202.41     23.26 o 
   7   4  10      836.49      765.64     58.74 o 
   8   4  10     1987.62     1967.81    176.89 o 
   9   4  10      393.42      370.69     64.98 o 
 -10   5  10     1176.46     1342.87    110.71 o 
  -9   5  10       39.68        9.59     30.38 o 
  -8   5  10     4081.58     3846.72    170.88 o 
  -7   5  10     2996.25     2973.95    103.37 o 
  -6   5  10     7596.15     7513.81    160.67 o 
  -5   5  10     2782.57     2768.10    125.30 o 
  -4   5  10     5321.02     5429.57    134.37 o 
  -3   5  10     8452.68     8495.83    123.21 o 
  -2   5  10     4375.19     4604.68     97.27 o 
  -1   5  10     6849.34     6876.50    143.79 o 
   0   5  10    14899.29    14866.75    136.61 o 
   1   5  10      485.14      535.02     27.08 o 
   2   5  10     7465.58     7553.79     86.90 o 
   3   5  10     5031.34     5070.43     93.82 o 
   4   5  10     7588.17     7621.58     94.76 o 
   5   5  10     4079.31     4179.65    111.12 o 
   6   5  10     4976.21     5147.09    142.15 o 
   7   5  10      606.72      570.73     74.79 o 
   8   5  10      762.10      696.57     83.58 o 
 -10   6  10      239.69      237.49     49.33 o 
  -9   6  10      176.64      189.66     40.97 o 
  -8   6  10      551.90      484.37     61.85 o 
  -7   6  10     1063.65     1061.42     87.57 o 
  -6   6  10      353.48      338.90     35.68 o 
  -5   6  10        4.40        3.85     28.67 o 
  -4   6  10      361.81      338.25     33.87 o 
  -3   6  10     1343.04     1330.29     50.14 o 
  -2   6  10     6591.42     6514.02    119.50 o 
  -1   6  10      479.22      487.62     29.02 o 
   0   6  10     1290.15     1243.43     39.76 o 
   1   6  10     1389.48     1317.55     38.12 o 
   2   6  10      153.69      139.92     15.07 o 
   3   6  10       26.03       32.36      7.22 o 
   4   6  10     5850.47     5807.10    179.10 o 
   5   6  10      500.94      513.04     65.13 o 
   6   6  10      318.87      309.66     54.29 o 
   7   6  10      244.21      223.92     48.70 o 
   8   6  10       29.48       52.19     27.40 o 
 -10   7  10     2256.44     2131.55    143.36 o 
  -9   7  10      217.12      204.92     44.66 o 
  -8   7  10     1077.99     1100.73     94.69 o 
  -7   7  10      834.30      752.26     75.02 o 
  -6   7  10     7507.96     7442.31    223.26 o 
  -5   7  10     6285.03     6514.41    200.45 o 
  -4   7  10     5363.87     5441.86    136.05 o 
  -3   7  10     1156.97     1206.30     59.56 o 
  -2   7  10      289.14      261.29     22.48 o 
  -1   7  10     3600.43     3561.66     87.01 o 
   0   7  10     9993.18    10115.50    136.23 o 
   1   7  10     2999.64     2902.17     56.06 o 
   2   7  10     4716.84     4395.53    118.56 o 
   3   7  10      498.82      518.44     47.80 o 
   4   7  10     4230.25     4128.57    125.89 o 
   5   7  10     5293.53     5223.34    210.13 o 
   6   7  10     2225.84     2110.35    141.27 o 
   7   7  10     1891.73     2028.15    146.16 o 
   8   7  10     1303.88     1422.33    128.14 o 
  -9   8  10     1992.43     2217.96    141.86 o 
  -8   8  10      294.91      290.53     60.29 o 
  -7   8  10     1215.01     1220.85     96.62 o 
  -6   8  10      277.40      288.52     46.09 o 
  -5   8  10     3012.65     2886.86    196.37 o 
  -4   8  10     7465.05     7163.37    159.61 o 
  -3   8  10      689.34      691.01     55.01 o 
  -2   8  10      120.15       86.71     14.23 o 
  -1   8  10     2906.33     2748.21     67.12 o 
   0   8  10     1438.46     1483.54     44.16 o 
   1   8  10     3184.99     3062.92    112.16 o 
   2   8  10     3808.02     3793.19    125.57 o 
   3   8  10     7338.88     7212.10    171.27 o 
   4   8  10       84.67       51.59     23.60 o 
   5   8  10      432.85      446.19     65.90 o 
   6   8  10     4044.54     4487.87    261.78 o 
   7   8  10      132.80      113.27     36.18 o 
  -8   9  10     1324.77     1345.69    108.73 o 
  -7   9  10      817.75      834.34     82.45 o 
  -6   9  10     1283.11     1169.18     92.85 o 
  -5   9  10        6.13       21.26     18.72 o 
  -4   9  10     1419.16     1457.22     74.57 o 
  -3   9  10      893.07      946.46     51.39 o 
  -2   9  10      252.21      216.24     21.13 o 
  -1   9  10      768.76      755.65     41.58 o 
   0   9  10      183.78      214.72     25.69 o 
   1   9  10     1042.77     1023.30     86.27 o 
   2   9  10     3141.32     3011.03    115.76 o 
   3   9  10     1808.36     1868.06    125.66 o 
   4   9  10      530.18      538.53     71.82 o 
   5   9  10      777.76      653.20     81.44 o 
   6   9  10      597.31      480.79     74.21 o 
   7   9  10       60.44       42.82     28.62 o 
  -8  10  10      352.94      246.35     74.38 o 
  -7  10  10     3843.84     3875.30    351.56 o 
  -6  10  10      609.77      643.04     70.53 o 
  -5  10  10     2877.11     2810.22    141.98 o 
  -4  10  10     1614.24     1500.00     77.29 o 
  -3  10  10     8736.01     8593.58    185.84 o 
  -2  10  10     2599.81     2557.19    100.49 o 
  -1  10  10      372.07      379.75     38.41 o 
   0  10  10      837.93      839.77     52.67 o 
   1  10  10     8721.26     8362.00    387.51 o 
   2  10  10     1412.47     1444.38    110.26 o 
   3  10  10     8334.01     8387.46    274.86 o 
   4  10  10     4454.27     4679.60    213.07 o 
   5  10  10      317.85      295.88     57.85 o 
   6  10  10     1219.06     1213.51    119.37 o 
  -7  11  10      524.17      567.66    108.47 o 
  -6  11  10      635.74      528.00     85.05 o 
  -5  11  10      156.30      147.79     33.85 o 
  -4  11  10      608.24      643.51     52.28 o 
  -3  11  10      238.75      245.55     33.43 o 
  -2  11  10      171.84      116.73     24.17 o 
  -1  11  10     1568.76     1535.86    143.58 o 
   0  11  10        8.93       -5.82     19.41 o 
   1  11  10      642.19      498.10     77.05 o 
   2  11  10       59.42       49.05     27.41 o 
   3  11  10      206.56      166.57     42.65 o 
   4  11  10      302.37      298.71     57.08 o 
   5  11  10       28.16       16.22     21.33 o 
  -6  12  10     1279.08     1049.40    141.99 o 
  -5  12  10     6632.38     6358.01    223.78 o 
  -4  12  10      251.70      305.21     48.48 o 
  -3  12  10      256.35      222.55     32.27 o 
  -2  12  10     3090.43     3074.04    116.84 o 
  -1  12  10     6520.87     6449.55    225.51 o 
   0  12  10      486.29      494.73     65.33 o 
   1  12  10     3455.84     3328.26    173.38 o 
   2  12  10     1109.74     1079.56    102.44 o 
   3  12  10     1172.33     1143.77    150.83 o 
   4  12  10     4511.32     4780.72    229.89 o 
  -4  13  10      169.68      163.42     35.12 o 
  -3  13  10        7.14       15.67     29.56 o 
  -2  13  10     2299.81     2367.56    137.08 o 
  -1  13  10     1183.85     1184.72    129.04 o 
   0  13  10     2284.87     2197.38    141.53 o 
   1  13  10      451.77      413.88     65.45 o 
   2  13  10      187.20      326.97     85.98 o 
 -11   1  11      347.82      323.40     60.45 o 
 -10   1  11     4596.62     4720.11    207.70 o 
  -9   1  11      916.82      883.03    105.33 o 
  -8   1  11     2027.60     2069.28    123.93 o 
  -7   1  11     1526.42     1542.28    101.82 o 
  -6   1  11     7735.85     7956.78    176.11 o 
  -5   1  11       18.71        5.93     13.26 o 
  -4   1  11    16367.85    17463.10    286.58 o 
  -3   1  11      236.49      224.61     40.02 o 
  -2   1  11    29398.21    29921.79    242.30 o 
  -1   1  11     2378.34     2423.85     60.58 o 
   0   1  11    17861.52    17880.81    140.00 o 
   1   1  11      544.29      481.89     23.01 o 
   2   1  11     4006.49     4123.81     65.09 o 
   3   1  11       79.10       78.91      9.57 o 
   4   1  11     7271.29     7365.19    109.93 o 
   5   1  11     2061.26     2068.55     65.84 o 
   6   1  11     5580.89     5426.22    212.40 o 
   7   1  11     1029.95     1010.70     58.66 o 
   8   1  11     2096.37     2063.06     86.62 o 
   9   1  11      898.04      850.23     68.61 o 
 -11   2  11      286.14      354.67     62.42 o 
 -10   2  11     1126.61     1127.17    105.24 o 
  -9   2  11     4089.33     4182.70    311.87 o 
  -8   2  11     1302.50     1390.41    102.58 o 
  -7   2  11       10.50       23.01     14.57 o 
  -6   2  11      382.31      297.69     43.29 o 
  -5   2  11     4119.69     4173.07    151.77 o 
  -4   2  11     6920.78     7201.69    153.00 o 
  -3   2  11    10262.57    10918.41    254.32 o 
  -2   2  11     9616.23    10000.42    142.94 o 
  -1   2  11     3652.38     4193.51     88.41 o 
   0   2  11     2895.06     2812.52     71.13 o 
   1   2  11     9726.61     9903.77    112.18 o 
   2   2  11     1064.72     1090.19     33.31 o 
   3   2  11     4142.62     4088.59     70.17 o 
   4   2  11     1204.01     1171.91     42.12 o 
   5   2  11     1538.22     1460.86     55.59 o 
   6   2  11     1547.64     1598.42     60.30 o 
   7   2  11     2559.00     2586.72     91.73 o 
   8   2  11      107.57      116.71     22.02 o 
   9   2  11      903.90      858.27     90.36 o 
 -11   3  11      114.59      113.70     37.53 o 
 -10   3  11     1554.76     1360.30    112.66 o 
  -9   3  11      175.19      132.78     36.70 o 
  -8   3  11     2754.54     2693.12    142.77 o 
  -7   3  11     2129.58     2123.56    119.99 o 
  -6   3  11      230.76      195.65     35.61 o 
  -5   3  11     1105.74     1035.86     76.21 o 
  -4   3  11     5102.54     5232.95    131.80 o 
  -3   3  11        0.69       10.11      8.11 o 
  -2   3  11    12805.81    12760.29    162.86 o 
  -1   3  11     2235.62     2080.09     57.49 o 
   0   3  11     3658.74     3880.11     76.28 o 
   1   3  11        9.21        5.16      5.18 o 
   2   3  11     2328.85     2275.17     54.15 o 
   3   3  11     1415.15     1376.63     42.38 o 
   4   3  11      137.51      159.75     15.30 o 
   5   3  11       41.25       25.39      9.99 o 
   6   3  11     4011.12     3863.37    130.12 o 
   7   3  11     1086.77     1046.98     57.68 o 
   8   3  11     2061.61     2091.90    151.94 o 
   9   3  11     1936.40     2010.39    141.66 o 
 -10   4  11      360.63      332.89     57.01 o 
  -9   4  11     1729.73     1710.80    120.87 o 
  -8   4  11      196.34      191.76     40.70 o 
  -7   4  11     9330.63     9295.25    206.05 o 
  -6   4  11       64.76       66.74     22.97 o 
  -5   4  11     2119.54     2103.91    109.85 o 
  -4   4  11       49.51       29.06     15.39 o 
  -3   4  11    13744.17    13680.33    178.49 o 
  -2   4  11     2258.60     2432.76     72.03 o 
  -1   4  11    19787.79    19964.69    199.65 o 
   0   4  11     2291.68     2315.09     59.31 o 
   1   4  11    11212.23    11210.69    160.68 o 
   2   4  11       55.85       77.00     11.01 o 
   3   4  11     9186.08     9121.26    120.58 o 
   4   4  11     2444.23     2471.04     71.32 o 
   5   4  11     5185.56     5181.91     93.17 o 
   6   4  11      254.28      267.23     47.21 o 
   7   4  11     3989.01     4109.13    161.64 o 
   8   4  11     1157.76     1174.52    107.24 o 
 -10   5  11     1676.61     1720.98    128.69 o 
  -9   5  11      805.67      777.33     83.02 o 
  -8   5  11       62.12       29.83     18.07 o 
  -7   5  11     2343.21     2220.27    130.15 o 
  -6   5  11     2368.77     2049.35    153.83 o 
  -5   5  11     2961.12     3232.27    138.36 o 
  -4   5  11     1891.24     1880.97    100.98 o 
  -3   5  11     3400.28     3305.15     88.98 o 
  -2   5  11      807.79      795.15     42.71 o 
  -1   5  11      587.09      589.61     32.33 o 
   0   5  11      362.02      413.95     25.56 o 
   1   5  11    10200.14    10258.38    117.98 o 
   2   5  11      196.27      204.19     18.42 o 
   3   5  11     2445.40     2436.36     52.56 o 
   4   5  11       64.76       73.04     16.93 o 
   5   5  11        1.79        8.99      7.47 o 
   6   5  11      752.73      722.18     78.64 o 
   7   5  11     2560.48     2503.18    182.61 o 
   8   5  11      266.90      247.40     53.18 o 
 -10   6  11       86.19       44.70     25.89 o 
  -9   6  11      387.31      355.48     56.84 o 
  -8   6  11      148.54      125.12     76.66 o 
  -7   6  11     9515.19     9230.31    260.80 o 
  -6   6  11      447.83      365.83     51.78 o 
  -5   6  11     7420.32     7500.87    216.58 o 
  -4   6  11      294.28      324.67     34.51 o 
  -3   6  11     4122.61     4264.34    103.23 o 
  -2   6  11       24.70       29.57      9.22 o 
  -1   6  11    17859.29    17941.20    202.57 o 
   0   6  11      100.32      116.25     13.98 o 
   1   6  11     9686.29     9731.24    112.22 o 
   2   6  11       43.12       35.91     15.70 o 
   3   6  11     6429.38     6559.59    164.69 o 
   4   6  11      383.46      411.28     24.98 o 
   5   6  11    10384.96    10265.83    290.21 o 
   6   6  11      908.10      906.28     90.55 o 
   7   6  11     1030.90      981.01    179.12 o 
   8   6  11        1.17       -7.77     18.94 o 
  -9   7  11       39.46       22.76     24.20 o 
  -8   7  11      279.84      295.72     50.08 o 
  -7   7  11       22.13       23.61     35.92 o 
  -6   7  11     5049.94     4767.71    182.63 o 
  -5   7  11     1460.95     1497.00     99.06 o 
  -4   7  11     1180.03     1240.08     67.86 o 
  -3   7  11      220.16      182.60     22.61 o 
  -2   7  11       30.82       44.91     10.54 o 
  -1   7  11       44.51       30.95     10.77 o 
   0   7  11     4923.19     4919.88     93.93 o 
   1   7  11        7.34       16.57      6.67 o 
   2   7  11     4328.69     4467.75     92.59 o 
   3   7  11       29.73       15.03     10.79 o 
   4   7  11      922.29      869.92     97.57 o 
   5   7  11      341.61      316.67     54.52 o 
   6   7  11       11.15       21.79     18.04 o 
   7   7  11      127.45      144.63     43.22 o 
  -9   8  11     3098.22     2964.33    167.94 o 
  -8   8  11       19.80       17.71     43.91 o 
  -7   8  11     2745.02     2796.94    149.30 o 
  -6   8  11       17.05       11.80     16.07 o 
  -5   8  11     4302.26     4189.10    168.95 o 
  -4   8  11      143.41      115.27     23.44 o 
  -3   8  11     5399.87     5397.19    122.71 o 
  -2   8  11      307.66      331.41     29.87 o 
  -1   8  11      874.39      933.41     47.20 o 
   0   8  11       10.66        9.03      4.64 o 
   1   8  11    10701.17    10931.22    163.45 o 
   2   8  11      356.04      322.07     38.65 o 
   3   8  11     7141.71     6732.63    170.64 o 
   4   8  11      750.02      959.29     91.51 o 
   5   8  11     1171.56     1273.94    111.12 o 
   6   8  11      159.30      129.14     39.42 o 
   7   8  11     2681.77     2914.71    218.85 o 
  -8   9  11     4046.65     4259.34    195.59 o 
  -7   9  11      156.60      168.89     38.24 o 
  -6   9  11      917.58      849.48     92.42 o 
  -5   9  11     4405.95     4084.60    170.62 o 
  -4   9  11    12337.14    11876.08    367.97 o 
  -3   9  11        1.59       14.53     15.12 o 
  -2   9  11     1681.44     1613.52     66.11 o 
  -1   9  11        7.62       -6.09     11.55 o 
   0   9  11      992.93     1002.08     35.53 o 
   1   9  11     3054.90     2992.54    150.73 o 
   2   9  11    22708.14    21567.90    415.94 o 
   3   9  11       54.09       30.50     35.91 o 
   4   9  11     1442.52     1418.40    117.15 o 
   5   9  11      972.55     1002.46    101.67 o 
   6   9  11      531.41      448.33     71.92 o 
  -8  10  11        6.31       -7.78     45.31 o 
  -7  10  11      990.24      909.80     89.33 o 
  -6  10  11       57.04       50.11     27.64 o 
  -5  10  11     1307.55     1217.96     96.15 o 
  -4  10  11       13.11      -10.40     13.13 o 
  -3  10  11        4.86       13.58     23.96 o 
  -2  10  11        7.00        6.36     11.95 o 
  -1  10  11        4.68      -14.13     14.13 o 
   0  10  11       22.78       21.60     12.66 o 
   1  10  11     2285.64     2210.00    133.90 o 
   2  10  11       16.33       46.60     27.35 o 
   3  10  11     2722.55     2576.03    155.60 o 
   4  10  11     1420.35     1375.12    117.87 o 
   5  10  11       31.43       59.40     29.41 o 
   6  10  11      115.11      103.01     40.22 o 
  -7  11  11      135.75       89.93     63.16 o 
  -6  11  11     5829.07     5829.21    220.82 o 
  -5  11  11       14.26       28.08     19.14 o 
  -4  11  11     2948.60     2936.38    114.05 o 
  -3  11  11      707.70      782.56     59.84 o 
  -2  11  11     5862.07     5884.17    160.90 o 
  -1  11  11      559.87      524.72     46.81 o 
   0  11  11     5431.71     5263.56    207.10 o 
   1  11  11        8.70       30.44     19.90 o 
   2  11  11     7259.49     7064.85    257.22 o 
   3  11  11     1128.21     1227.84    111.50 o 
   4  11  11     7425.34     7604.76    284.04 o 
   5  11  11      548.07      579.01     82.35 o 
  -5  12  11       11.51        5.87     17.12 o 
  -4  12  11      395.73      462.36     61.05 o 
  -3  12  11      963.56     1026.54    108.11 o 
  -2  12  11      466.44      575.41     82.65 o 
  -1  12  11     2690.35     2758.22    151.52 o 
   0  12  11       46.01       39.53     24.00 o 
   1  12  11        0.53       13.66     20.02 o 
   2  12  11       12.15       23.81     21.77 o 
   3  12  11       90.02       36.18     43.91 o 
   4  12  11       10.72       48.14     30.58 o 
  -4  13  11      603.87      565.25     98.29 o 
  -3  13  11      373.23      334.52     75.42 o 
  -2  13  11     2264.50     2259.89    157.34 o 
  -1  13  11       51.30       70.40     26.03 o 
   0  13  11     6931.51     6735.40    252.59 o 
   1  13  11      414.76      385.64     64.77 o 
   2  13  11     1171.11     1086.23    135.01 o 
 -11   0  12     5281.35     5341.75    332.92 o 
 -10   0  12      115.34      160.11     59.32 o 
  -9   0  12     3774.52     3599.67    247.34 o 
  -8   0  12      675.48      628.65    100.29 o 
  -7   0  12      477.48      504.90     86.52 o 
  -6   0  12     1197.95     1157.43    121.36 o 
  -5   0  12    17516.50    18069.31    374.30 o 
  -4   0  12     2227.32     2420.67    165.25 o 
  -3   0  12     9913.74    10201.23    467.92 o 
  -2   0  12       62.18       98.32     21.44 o 
  -1   0  12    33481.04    34263.87    511.51 o 
   0   0  12       27.37       44.81     19.37 o 
   1   0  12     5291.28     5310.36    106.83 o 
   2   0  12        3.89        2.02      7.25 o 
   3   0  12      530.47      603.52     43.69 o 
   4   0  12     2919.75     2844.16    106.90 o 
   5   0  12    26527.23    26280.14    389.18 o 
   6   0  12     1429.07     1294.45    135.97 o 
   7   0  12     5955.10     5782.05    202.86 o 
   8   0  12      115.55       75.01     26.75 o 
   9   0  12     1646.01     1839.82    172.80 o 
 -11   1  12      155.08      153.31     41.82 o 
 -10   1  12     1606.37     1701.02    135.98 o 
  -9   1  12       90.06       42.82     27.07 o 
  -8   1  12        0.56       10.75     13.57 o 
  -7   1  12     1396.68     1494.55    102.60 o 
  -6   1  12      249.21      295.60     54.74 o 
  -5   1  12     1910.62     1941.92     86.38 o 
  -4   1  12     4729.27     4655.42    160.95 o 
  -3   1  12      658.80      638.12     39.54 o 
  -2   1  12      304.85      336.11     27.34 o 
  -1   1  12     3991.06     4208.57     83.45 o 
   0   1  12     3369.99     3571.37     65.70 o 
   1   1  12     2629.45     2698.37     53.72 o 
   2   1  12     1611.52     1592.80     42.30 o 
   3   1  12     1075.10     1019.99     37.18 o 
   4   1  12      258.45      295.47     24.97 o 
   5   1  12       66.94       51.50     14.26 o 
   6   1  12     1243.05     1128.98     71.38 o 
   7   1  12     1144.74     1172.22     64.48 o 
   8   1  12      514.84      518.46     44.91 o 
   9   1  12     1522.57     1518.09    117.80 o 
 -11   2  12     2426.09     2464.83    160.43 o 
 -10   2  12      637.27      622.42     77.82 o 
  -9   2  12     1811.76     1919.44    129.10 o 
  -8   2  12       29.72        8.01     17.31 o 
  -7   2  12     3778.70     3539.78    158.37 o 
  -6   2  12     1573.06     1581.32     80.64 o 
  -5   2  12     2710.33     2747.11    126.10 o 
  -4   2  12     6389.75     5993.40    177.83 o 
  -3   2  12    25102.16    26119.25    321.70 o 
  -2   2  12     1924.15     2170.43     61.41 o 
  -1   2  12    10388.31    10688.34    174.02 o 
   0   2  12        0.91        5.08      6.26 o 
   1   2  12     1368.78     1333.93     43.14 o 
   2   2  12     3236.46     3287.20     63.44 o 
   3   2  12     8724.13     8852.24    125.88 o 
   4   2  12      116.98      106.82     13.66 o 
   5   2  12     6043.37     6064.07    123.34 o 
   6   2  12      601.21      573.67     42.72 o 
   7   2  12     4817.99     4934.16    130.39 o 
   8   2  12      186.28      224.83     29.68 o 
 -10   3  12      577.54      560.67     74.00 o 
  -9   3  12     1019.72      983.02     93.48 o 
  -8   3  12     4108.92     3917.03    175.40 o 
  -7   3  12       45.79       30.09     16.47 o 
  -6   3  12     3522.49     3605.68    124.09 o 
  -5   3  12       33.96       40.34     18.11 o 
  -4   3  12     9670.78     9438.62    225.45 o 
  -3   3  12     1750.80     1878.33     77.18 o 
  -2   3  12     7171.67     7242.26    127.69 o 
  -1   3  12      619.01      713.27     32.65 o 
   0   3  12     3232.89     3383.64     68.76 o 
   1   3  12      543.29      547.30     27.57 o 
   2   3  12    14316.97    14618.63    154.33 o 
   3   3  12       96.59      107.55     13.00 o 
   4   3  12      323.91      309.88     22.12 o 
   5   3  12      102.30      115.47     19.90 o 
   6   3  12     1471.91     1441.90     81.99 o 
   7   3  12      369.24      323.97     33.77 o 
   8   3  12     4938.22     5134.34    220.13 o 
 -10   4  12       19.39       16.70     33.88 o 
  -9   4  12     1702.60     1747.38    124.84 o 
  -8   4  12      127.74      119.42     26.45 o 
  -7   4  12        5.60       17.18     17.97 o 
  -6   4  12     1510.84     1370.84    105.33 o 
  -5   4  12     2178.51     2142.66    113.92 o 
  -4   4  12      556.08      480.49     52.00 o 
  -3   4  12     2885.29     2767.00     83.02 o 
  -2   4  12      172.61      163.81     18.25 o 
  -1   4  12     2971.45     3017.37     81.39 o 
   0   4  12      356.73      323.34     23.47 o 
   1   4  12      321.67      316.59     22.86 o 
   2   4  12       38.10       28.49      8.37 o 
   3   4  12     2405.79     2423.12     61.72 o 
   4   4  12     3889.30     3847.82     92.98 o 
   5   4  12      454.08      463.20     44.96 o 
   6   4  12       22.70       17.05     18.10 o 
   7   4  12     2902.51     2978.03    166.28 o 
   8   4  12       62.77       15.01     54.05 o 
 -10   5  12     1256.00     1273.08    141.34 o 
  -9   5  12      447.13      413.11     64.65 o 
  -8   5  12     3014.38     3134.65    223.55 o 
  -7   5  12        9.86       23.19     21.95 o 
  -6   5  12    20695.00    20703.44    375.62 o 
  -5   5  12     2943.59     3027.69    137.34 o 
  -4   5  12     3293.42     3267.03    137.91 o 
  -3   5  12      367.53      440.48     30.26 o 
  -2   5  12    12419.73    12817.41    158.95 o 
  -1   5  12      721.54      738.12     41.03 o 
   0   5  12    24477.54    24491.62    294.13 o 
   1   5  12     1977.23     1884.15     81.50 o 
   2   5  12     2472.80     2536.85     59.44 o 
   3   5  12      648.14      661.10     33.16 o 
   4   5  12    10379.30    10239.56    156.40 o 
   5   5  12      835.96      832.68     50.84 o 
   6   5  12     2730.25     2538.06    188.11 o 
   7   5  12      144.23      105.31     60.05 o 
   8   5  12     2851.76     2869.94    176.32 o 
 -10   6  12     1469.27     1419.51    189.44 o 
  -9   6  12      251.95      170.52     40.11 o 
  -8   6  12      130.67      120.34     34.38 o 
  -7   6  12     1870.23     1783.35    117.94 o 
  -6   6  12      392.60      514.26     61.97 o 
  -5   6  12     1550.49     1370.85     95.88 o 
  -4   6  12      528.37      557.38     46.56 o 
  -3   6  12       66.06       51.77     13.40 o 
  -2   6  12      338.31      353.03     30.18 o 
  -1   6  12     1037.88      986.40     48.32 o 
   0   6  12     5872.68     5905.31    107.43 o 
   1   6  12       12.64       19.96      6.92 o 
   2   6  12      241.22      225.50     16.19 o 
   3   6  12     1857.52     1806.58     59.08 o 
   4   6  12     1684.98     1658.10     53.88 o 
   5   6  12        6.54       15.43     19.87 o 
   6   6  12      516.38      621.42    117.63 o 
   7   6  12      422.67      452.57     71.19 o 
   8   6  12        0.00      -22.53     25.88 o 
  -9   7  12      319.70      223.28     48.72 o 
  -8   7  12     2872.45     2927.88    160.02 o 
  -7   7  12     1851.36     1629.21    114.24 o 
  -6   7  12     8466.04     7759.44    238.22 o 
  -5   7  12       91.71       94.09     27.90 o 
  -4   7  12     6233.35     6346.44    135.15 o 
  -3   7  12       40.97       25.80     12.45 o 
  -2   7  12     5081.96     5119.51    115.94 o 
  -1   7  12     2274.08     2219.14     73.59 o 
   0   7  12    13901.98    14019.41    170.03 o 
   1   7  12       12.60       24.11      7.00 o 
   2   7  12     6371.00     6290.78    109.61 o 
   3   7  12        2.91      -10.75     12.43 o 
   4   7  12     5020.83     5200.95    208.80 o 
   5   7  12       13.44       -2.91     19.08 o 
   6   7  12     4574.73     4441.58    311.56 o 
   7   7  12      104.73       68.87     39.64 o 
  -9   8  12     2676.48     2551.16    186.01 o 
  -8   8  12     1916.03     1857.14    130.15 o 
  -7   8  12      588.11      578.18     70.30 o 
  -6   8  12       91.38       74.03     58.26 o 
  -5   8  12     8037.03     7875.66    237.59 o 
  -4   8  12     1019.23      981.30     63.64 o 
  -3   8  12     4934.97     4824.30    139.40 o 
  -2   8  12    10514.13    10537.97    170.52 o 
  -1   8  12      216.48      249.23     25.71 o 
   0   8  12      347.13      345.69     25.60 o 
   1   8  12     8770.98     8787.68    316.15 o 
   2   8  12      638.98      711.09     75.43 o 
   3   8  12     3869.14     3725.25    176.83 o 
   4   8  12     1686.91     1563.83    168.48 o 
   5   8  12      352.45      349.34     59.54 o 
   6   8  12      554.51      475.26     71.79 o 
   7   8  12     1617.72     2011.86    155.01 o 
  -8   9  12     2468.65     2553.68    210.52 o 
  -7   9  12       15.02      -20.58     49.87 o 
  -6   9  12     1018.85      970.32     89.07 o 
  -5   9  12      410.02      388.93     55.71 o 
  -4   9  12     1791.07     1671.88     85.20 o 
  -3   9  12        1.66       12.49     12.54 o 
  -2   9  12     2778.62     2717.56    109.46 o 
  -1   9  12       45.36       43.54      8.83 o 
   0   9  12      105.07       84.77     16.08 o 
   1   9  12     1309.80     1245.64     99.34 o 
   2   9  12     8026.49     8125.11    467.16 o 
   3   9  12     1174.77     1012.89    125.36 o 
   4   9  12     3139.94     3102.22    195.18 o 
   5   9  12       35.45        3.16     32.11 o 
   6   9  12        5.73       -7.64     24.23 o 
  -7  10  12     3235.43     3031.97    164.63 o 
  -6  10  12       38.65       27.16     20.55 o 
  -5  10  12     2144.52     2132.35    129.27 o 
  -4  10  12     1223.07     1145.62     71.92 o 
  -3  10  12     8370.35     8106.17    190.13 o 
  -2  10  12      506.30      479.15     46.50 o 
  -1  10  12     2986.45     3200.08    134.76 o 
   0  10  12     1352.83     1398.21    106.34 o 
   1  10  12     3397.78     3388.99    169.42 o 
   2  10  12     1038.58     1025.04     98.08 o 
   3  10  12     9525.92     9230.78    299.12 o 
   4  10  12       24.20      -14.26     24.04 o 
   5  10  12      802.18      739.55     92.59 o 
  -6  11  12      394.23      347.93     57.50 o 
  -5  11  12      366.75      330.59    125.53 o 
  -4  11  12      108.70       98.30     22.99 o 
  -3  11  12        4.33        5.38     22.92 o 
  -2  11  12      696.77      783.18     60.75 o 
  -1  11  12      560.94      572.92     69.42 o 
   0  11  12       89.28       77.86     36.67 o 
   1  11  12     1055.41     1031.87     97.61 o 
   2  11  12      404.86      278.87     53.48 o 
   3  11  12      169.45      160.42     41.68 o 
   4  11  12       48.73       66.74     32.42 o 
  -5  12  12     2817.28     2627.46    156.98 o 
  -4  12  12       79.02       54.04     23.58 o 
  -3  12  12      174.71      169.41     29.92 o 
  -2  12  12       18.99        2.75     26.17 o 
  -1  12  12     8353.65     8231.45    267.26 o 
   0  12  12     1888.11     1815.60    129.10 o 
   1  12  12     3248.09     3073.17    188.90 o 
   2  12  12      213.55      246.87     51.26 o 
   3  12  12      942.25     1113.89    111.70 o 
  -3  13  12       52.14       47.49     33.23 o 
  -2  13  12     1639.22     1608.97    119.40 o 
  -1  13  12      163.42      115.76     35.00 o 
   0  13  12     1379.24     1257.14    112.02 o 
   1  13  12       31.57       44.53     29.97 o 
 -11   1  13     1605.88     1515.23    127.53 o 
 -10   1  13     2024.25     1992.00    139.03 o 
  -9   1  13       91.54       52.70     24.49 o 
  -8   1  13     2285.34     2240.46    355.01 o 
  -7   1  13     7851.85     7810.90    239.18 o 
  -6   1  13     1961.10     1890.49    112.87 o 
  -5   1  13     9926.31     9885.54    245.00 o 
  -4   1  13    10735.70    10535.32    198.40 o 
  -3   1  13     6971.15     7182.28    120.53 o 
  -2   1  13     7193.73     7208.91    116.79 o 
  -1   1  13     2318.41     2201.18     63.15 o 
   0   1  13     4426.45     4598.22     77.79 o 
   1   1  13     3641.71     3769.00     77.38 o 
   2   1  13     4116.00     4108.96     79.73 o 
   3   1  13    15076.19    15083.09    172.72 o 
   4   1  13     6283.87     6199.73    115.24 o 
   5   1  13     4944.24     4777.81    120.35 o 
   6   1  13    10807.92    10178.07    218.92 o 
   7   1  13      231.75      224.83     30.00 o 
   8   1  13     2154.94     2122.30     92.14 o 
 -10   2  13      107.49      151.29     42.50 o 
  -9   2  13     2941.82     2849.75    160.03 o 
  -8   2  13     2589.88     2766.87    150.78 o 
  -7   2  13       12.56      -14.58     16.90 o 
  -6   2  13       64.98       73.89     24.14 o 
  -5   2  13    10229.54    10325.63    202.73 o 
  -4   2  13      724.22      783.48     59.34 o 
  -3   2  13     1567.78     1561.25     64.00 o 
  -2   2  13     5785.63     5735.24    117.58 o 
  -1   2  13       31.17       48.16      8.00 o 
   0   2  13        1.20       22.15      7.02 o 
   1   2  13    10492.17    10705.17    175.84 o 
   2   2  13     1999.04     1928.68     54.58 o 
   3   2  13      421.23      425.75     28.77 o 
   4   2  13      127.84      131.27     17.71 o 
   5   2  13       85.94       70.84     13.76 o 
   6   2  13       94.67      110.56     25.33 o 
   7   2  13     4256.84     4497.44    135.93 o 
   8   2  13     1130.63     1228.83    106.90 o 
 -10   3  13      249.06      296.16     56.93 o 
  -9   3  13      968.66      785.12     84.79 o 
  -8   3  13     1213.52     1105.31     95.19 o 
  -7   3  13      145.91      136.61     33.78 o 
  -6   3  13      959.00      860.68     89.14 o 
  -5   3  13     5221.86     5108.03    142.73 o 
  -4   3  13     2688.59     2734.10    101.83 o 
  -3   3  13     2705.86     2757.65     76.24 o 
  -2   3  13    14028.67    14320.09    165.11 o 
  -1   3  13     1887.46     1966.20     66.63 o 
   0   3  13      864.13      918.49     41.16 o 
   1   3  13     3474.25     3585.92     79.86 o 
   2   3  13     1151.39     1068.24     44.03 o 
   3   3  13     5043.49     4951.18    102.66 o 
   4   3  13    12687.28    12414.75    155.12 o 
   5   3  13     1190.23     1122.95     57.34 o 
   6   3  13     2476.36     2508.47     89.95 o 
   7   3  13      478.94      506.32     42.47 o 
   8   3  13     1543.84     1358.50    116.76 o 
 -10   4  13     1970.78     1973.35    157.60 o 
  -9   4  13     1820.31     1732.62    102.25 o 
  -8   4  13     2148.61     2002.57    129.54 o 
  -7   4  13     9718.06     9268.29    264.67 o 
  -6   4  13      300.36      306.45     37.11 o 
  -5   4  13     2580.67     2662.85    104.04 o 
  -4   4  13     2948.06     2924.85    106.17 o 
  -3   4  13     5603.80     5642.13    123.78 o 
  -2   4  13     4894.80     4843.75    109.96 o 
  -1   4  13     8125.09     8069.81    135.41 o 
   0   4  13     5007.26     4850.34    102.09 o 
   1   4  13     2787.38     2784.42     69.78 o 
   2   4  13     1589.40     1565.79     52.00 o 
   3   4  13     7281.65     7243.49    112.21 o 
   4   4  13       67.68       77.33     24.36 o 
   5   4  13     3630.22     3371.03    189.67 o 
   6   4  13     3037.00     2913.26    158.26 o 
   7   4  13     1519.78     1382.89    165.41 o 
   8   4  13     1028.27     1052.34    106.00 o 
 -10   5  13     1928.31     1879.70    138.51 o 
  -9   5  13       33.01        6.06     19.24 o 
  -8   5  13      638.04      566.57     70.90 o 
  -7   5  13      288.25      248.03     46.26 o 
  -6   5  13       10.32       26.02     19.43 o 
  -5   5  13       58.64       53.91     15.94 o 
  -4   5  13     5086.28     5191.53    143.51 o 
  -3   5  13      373.23      398.26     39.00 o 
  -2   5  13      487.04      460.42     40.10 o 
  -1   5  13      673.49      715.90     41.27 o 
   0   5  13     2542.44     2575.45     90.04 o 
   1   5  13      727.69      685.07     37.04 o 
   2   5  13     1998.52     1990.30     60.70 o 
   3   5  13     1919.22     1969.42     59.18 o 
   4   5  13       70.08       35.31     29.70 o 
   5   5  13      412.58      373.12     35.76 o 
   6   5  13     3128.12     3018.12    166.12 o 
   7   5  13      418.67      436.71    154.19 o 
   8   5  13       11.02      -24.14     24.14 o 
  -9   6  13     2330.75     2249.49    201.38 o 
  -8   6  13     1009.39     1155.15    101.17 o 
  -7   6  13     5263.55     5295.55    206.63 o 
  -6   6  13     4986.33     5030.07    193.64 o 
  -5   6  13     5896.79     5715.72    155.61 o 
  -4   6  13       14.73       15.90     13.48 o 
  -3   6  13     3055.96     3083.73    109.69 o 
  -2   6  13     4559.36     4555.74    110.26 o 
  -1   6  13     4245.76     4090.46     87.11 o 
   0   6  13    13068.68    12959.48    165.30 o 
   1   6  13    12676.29    12886.66    176.54 o 
   2   6  13       56.13       52.56     14.07 o 
   3   6  13     2002.96     2115.42     77.01 o 
   4   6  13     1702.67     1639.15    184.81 o 
   5   6  13     5384.36     5457.35    231.88 o 
   6   6  13     2947.58     2932.42    169.29 o 
   7   6  13     2256.82     2286.54    159.32 o 
  -9   7  13      636.87      595.42     76.86 o 
  -8   7  13       15.62       40.95     23.86 o 
  -7   7  13        8.41      -14.74     18.57 o 
  -6   7  13      899.47     1012.66     88.89 o 
  -5   7  13      604.39      597.78     65.68 o 
  -4   7  13     1905.04     1670.34     83.74 o 
  -3   7  13     1020.12     1007.01     64.13 o 
  -2   7  13       48.41       56.69     14.71 o 
  -1   7  13     3330.36     3386.16     93.50 o 
   0   7  13      404.65      441.35     30.75 o 
   1   7  13      560.88      557.10     30.21 o 
   2   7  13      712.01      731.08     57.93 o 
   3   7  13       14.66      -15.54     17.51 o 
   4   7  13       62.15       25.10     19.12 o 
   5   7  13       45.24       36.04     23.06 o 
   6   7  13      504.13      436.23     71.93 o 
   7   7  13        0.68      -13.06     25.45 o 
  -8   8  13     1938.11     2090.89    179.49 o 
  -7   8  13     2825.79     2862.10    157.79 o 
  -6   8  13      313.32      286.24     48.97 o 
  -5   8  13      723.96      729.59     74.37 o 
  -4   8  13     1098.30     1218.79     91.07 o 
  -3   8  13     2098.72     2047.93     93.96 o 
  -2   8  13     1936.22     1987.12     90.75 o 
  -1   8  13     2543.19     2536.09     82.47 o 
   0   8  13      881.94      916.51     43.27 o 
   1   8  13     1956.12     1992.81    162.45 o 
   2   8  13     4574.79     4435.45    190.25 o 
   3   8  13     3662.77     3958.22    187.13 o 
   4   8  13      390.71      378.33     62.11 o 
   5   8  13      953.02      913.61     97.79 o 
   6   8  13      819.00      848.58     97.11 o 
  -8   9  13     1127.73     1192.29    175.00 o 
  -7   9  13      755.65      660.09     78.00 o 
  -6   9  13     1040.65     1037.66     92.98 o 
  -5   9  13       43.29       -4.62     53.53 o 
  -4   9  13     5050.60     5029.38    151.49 o 
  -3   9  13     9146.97     8753.31    197.96 o 
  -2   9  13      165.93      156.92     28.10 o 
  -1   9  13     1035.06     1100.03     67.65 o 
   0   9  13     3195.66     3232.16     97.36 o 
   1   9  13      863.01      809.71     82.59 o 
   2   9  13     4296.32     4451.74    375.17 o 
   3   9  13     3638.61     3834.21    190.09 o 
   4   9  13      202.20      185.43     44.97 o 
   5   9  13      104.81       95.58     34.76 o 
   6   9  13     1992.82     2434.46    168.67 o 
  -7  10  13      295.30      279.42     51.83 o 
  -6  10  13        7.09       17.90     17.06 o 
  -5  10  13      148.26      143.92     37.14 o 
  -4  10  13      117.40       97.69     22.11 o 
  -3  10  13       20.01       20.14     14.41 o 
  -2  10  13       48.21       21.40     19.63 o 
  -1  10  13      203.29      244.69     35.94 o 
   0  10  13      279.26      311.94     52.78 o 
   1  10  13      133.04      161.03     41.03 o 
   2  10  13      782.28      705.86     98.46 o 
   3  10  13      833.96      878.72     95.75 o 
   4  10  13       70.79      102.73     37.10 o 
   5  10  13        3.07       14.29     22.72 o 
  -6  11  13     2606.08     2468.49    150.16 o 
  -5  11  13     1843.99     1893.03    165.67 o 
  -4  11  13      262.54      258.87     36.58 o 
  -3  11  13     1712.93     1544.41     87.77 o 
  -2  11  13     4124.45     4072.87    161.21 o 
  -1  11  13     4601.36     4306.76    192.71 o 
   0  11  13     2695.87     2536.99    217.30 o 
   1  11  13     3736.72     3530.44    182.50 o 
   2  11  13     2049.41     2086.62    144.34 o 
   3  11  13      118.30      116.27     39.14 o 
   4  11  13     2030.07     2198.23    159.33 o 
  -5  12  13      165.14      138.51     37.88 o 
  -4  12  13      988.46      981.42     91.40 o 
  -3  12  13      664.20      692.61     74.81 o 
  -2  12  13       92.23       97.79     32.74 o 
  -1  12  13     1435.74     1395.47    113.74 o 
   0  12  13      462.29      447.36    101.25 o 
   1  12  13      821.93      790.28     90.37 o 
   2  12  13      190.91      184.55     47.29 o 
  -2  13  13      873.34      982.62     96.02 o 
  -1  13  13     4850.26     4594.86    210.73 o 
   0  13  13     3021.87     2986.05    175.19 o 
 -10   0  14      767.69      845.43    131.64 o 
  -9   0  14     1963.83     1698.10    178.30 o 
  -8   0  14     1299.27     1375.39    153.15 o 
  -7   0  14      232.28      217.51     61.51 o 
  -6   0  14    16722.09    17032.04    484.16 o 
  -5   0  14     3350.51     3414.58    209.99 o 
  -4   0  14     7559.16     7652.09    209.81 o 
  -3   0  14    17701.96    17553.88    428.89 o 
  -2   0  14    12502.07    12706.11    351.60 o 
  -1   0  14      313.99      323.00     39.11 o 
   0   0  14     6887.65     6983.36    151.52 o 
   1   0  14     2026.21     1911.00    127.13 o 
   2   0  14     2166.77     2165.13     85.48 o 
   3   0  14     6852.30     6831.21    195.18 o 
   4   0  14    18688.60    18114.04    678.46 o 
   5   0  14     6331.38     6171.49    200.29 o 
   6   0  14     1870.28     1762.71    111.35 o 
   7   0  14     1344.55     1456.81    107.33 o 
   8   0  14      123.60      116.07     34.23 o 
 -10   1  14     1097.30     1116.98    106.93 o 
  -9   1  14      705.95      620.61     76.30 o 
  -8   1  14       48.64       32.93     21.55 o 
  -7   1  14      408.88      308.76     51.10 o 
  -6   1  14        1.74        5.22     17.49 o 
  -5   1  14      219.89      262.02     34.95 o 
  -4   1  14     3986.37     3950.08    152.47 o 
  -3   1  14     4908.91     4841.90    159.63 o 
  -2   1  14     3462.12     3576.83    108.10 o 
  -1   1  14      801.55      727.47     42.55 o 
   0   1  14     1558.85     1641.83     64.09 o 
   1   1  14        0.82       18.79      7.85 o 
   2   1  14     2870.30     2834.62     75.45 o 
   3   1  14     5462.08     5451.02    107.74 o 
   4   1  14     1466.36     1370.36     56.31 o 
   5   1  14        4.68       -7.33     13.44 o 
   6   1  14     2377.54     2417.78    118.87 o 
   7   1  14      318.32      328.60     36.70 o 
   8   1  14       18.53       26.03     12.78 o 
 -10   2  14      702.84      735.87     87.93 o 
  -9   2  14      167.61       95.53     32.48 o 
  -8   2  14     2241.18     2178.18    150.91 o 
  -7   2  14     1540.54     1531.58    124.09 o 
  -6   2  14     6859.43     6878.12    184.77 o 
  -5   2  14      652.89      737.35     69.77 o 
  -4   2  14    12277.28    11877.46    550.24 o 
  -3   2  14     5509.73     5707.06    255.09 o 
  -2   2  14     4338.18     4354.90    105.28 o 
  -1   2  14     6752.43     6812.63    128.59 o 
   0   2  14     5750.22     5944.03    118.98 o 
   1   2  14      862.79      880.73     46.05 o 
   2   2  14     5472.68     5449.42    103.04 o 
   3   2  14     6980.71     7000.66    120.11 o 
   4   2  14     7756.78     7867.25    131.37 o 
   5   2  14     4132.54     4034.95    113.31 o 
   6   2  14     2011.58     1882.99     98.11 o 
   7   2  14      287.34      250.93     36.80 o 
   8   2  14      310.75      334.65     57.58 o 
 -10   3  14      259.75      261.60     54.69 o 
  -9   3  14     4495.84     4749.72    241.25 o 
  -8   3  14      552.44      546.71     68.32 o 
  -7   3  14     2366.41     2199.10    131.14 o 
  -6   3  14     1660.32     1436.98    159.95 o 
  -5   3  14     4604.70     4501.83    171.88 o 
  -4   3  14      523.33      536.80     57.91 o 
  -3   3  14    10754.71    10960.54    247.82 o 
  -2   3  14       88.52      118.66     18.61 o 
  -1   3  14     4821.83     4837.10    109.00 o 
   0   3  14     2802.00     2869.06     82.61 o 
   1   3  14     7862.12     7748.54    134.30 o 
   2   3  14     3342.09     3397.84     89.82 o 
   3   3  14     5536.34     5331.34    111.40 o 
   4   3  14      636.30      645.36     37.02 o 
   5   3  14      651.13      701.76     66.48 o 
   6   3  14      879.56      888.43     78.89 o 
   7   3  14     3846.34     3872.68    229.63 o 
   8   3  14     1801.92     1634.76    212.83 o 
 -10   4  14      387.51      400.94     65.54 o 
  -9   4  14      102.25      159.76     40.67 o 
  -8   4  14      421.69      400.75     59.56 o 
  -7   4  14       75.90       64.94     23.68 o 
  -6   4  14     1770.19     1795.09    114.97 o 
  -5   4  14     1327.16     1310.12     93.91 o 
  -4   4  14     4445.38     4472.35    167.36 o 
  -3   4  14     1056.71     1091.19     65.53 o 
  -2   4  14     2023.68     2037.35     76.01 o 
  -1   4  14      230.22      219.25     23.70 o 
   0   4  14       15.12       -2.00      6.60 o 
   1   4  14      398.50      355.29     30.16 o 
   2   4  14     9593.23     9571.94    176.45 o 
   3   4  14        0.90       -0.42      9.61 o 
   4   4  14     1787.67     1923.19     67.85 o 
   5   4  14     1096.01     1005.98     91.20 o 
   6   4  14       76.60       95.99     43.66 o 
   7   4  14      502.85      526.77    108.08 o 
 -10   5  14        7.17       18.10     29.61 o 
  -9   5  14     1275.81     1429.69    131.97 o 
  -8   5  14     1494.09     1549.48    117.98 o 
  -7   5  14     6217.27     6098.90    223.79 o 
  -6   5  14     2364.19     2256.23    130.45 o 
  -5   5  14     9804.57    10017.11    264.03 o 
  -4   5  14      499.12      526.77     59.55 o 
  -3   5  14     1443.73     1518.58     77.86 o 
  -2   5  14     3317.74     3226.90     94.52 o 
  -1   5  14    16756.48    16507.36    202.68 o 
   0   5  14      647.68      644.69     38.85 o 
   1   5  14    13308.81    13322.22    194.61 o 
   2   5  14     3032.15     3207.80     81.82 o 
   3   5  14      686.72      739.44     38.68 o 
   4   5  14     3087.30     2945.88    154.57 o 
   5   5  14     3779.09     3937.02    185.48 o 
   6   5  14      355.05      297.95     55.63 o 
   7   5  14     4089.91     4191.02    301.95 o 
  -9   6  14       65.91       39.19     25.18 o 
  -8   6  14       97.25       45.85     23.95 o 
  -7   6  14     2068.15     1994.86    129.97 o 
  -6   6  14      112.76      118.31     57.45 o 
  -5   6  14     3633.17     3315.86    154.68 o 
  -4   6  14      446.52      460.07     45.18 o 
  -3   6  14        0.13       -1.88     13.48 o 
  -2   6  14      940.30      916.14     51.30 o 
  -1   6  14     1223.97     1274.93     57.21 o 
   0   6  14       28.78       21.72      9.85 o 
   1   6  14     1085.62     1074.91     47.05 o 
   2   6  14     1882.28     1885.89     71.55 o 
   3   6  14      346.05      352.71     71.82 o 
   4   6  14      316.43      357.55     56.89 o 
   5   6  14       50.21       77.56     30.01 o 
   6   6  14      578.25      589.45     78.62 o 
   7   6  14       29.55       33.71     40.95 o 
  -9   7  14     1713.81     1599.77    128.44 o 
  -8   7  14      218.66      194.29     43.98 o 
  -7   7  14     1995.42     1983.94    132.34 o 
  -6   7  14      702.23      569.39     68.79 o 
  -5   7  14     3079.65     2988.96    151.81 o 
  -4   7  14      423.52      390.33     43.15 o 
  -3   7  14     2667.16     2647.91    132.71 o 
  -2   7  14      317.37      293.59     36.10 o 
  -1   7  14    11122.85    11114.71    170.01 o 
   0   7  14     2458.24     2432.89     74.37 o 
   1   7  14     4519.69     4470.44     90.56 o 
   2   7  14     2311.01     2361.73    137.61 o 
   3   7  14     1606.78     1503.84    113.50 o 
   4   7  14      763.89      826.03     87.23 o 
   5   7  14     4631.58     4639.27    215.20 o 
   6   7  14      422.96      438.21    124.88 o 
  -8   8  14     3356.24     3138.80    175.22 o 
  -7   8  14      807.09      675.62     78.08 o 
  -6   8  14        4.23      -13.35     38.06 o 
  -5   8  14     1494.82     1603.06    112.70 o 
  -4   8  14     3038.14     2973.68    117.40 o 
  -3   8  14       57.12       53.28     17.95 o 
  -2   8  14     6465.30     6242.55    165.01 o 
  -1   8  14        7.63       18.81     10.52 o 
   0   8  14       14.81       20.26     11.20 o 
   1   8  14     3816.11     3930.85    178.49 o 
   2   8  14      369.31      392.30     83.90 o 
   3   8  14       51.49       53.69     25.41 o 
   4   8  14     1403.88     1422.46    118.26 o 
   5   8  14       56.45       44.58     33.52 o 
   6   8  14      189.26      225.44     61.99 o 
  -8   9  14      811.88      805.18    106.69 o 
  -7   9  14       30.14       -9.53     39.95 o 
  -6   9  14      172.28       63.03     52.94 o 
  -5   9  14       25.02       11.57     32.79 o 
  -4   9  14       88.84       84.05     22.87 o 
  -3   9  14     3460.05     3364.36    126.52 o 
  -2   9  14     2030.03     2009.02     96.45 o 
  -1   9  14     2261.56     2263.23     78.18 o 
   0   9  14      977.10      959.02    113.23 o 
   1   9  14     1045.24     1158.04    101.18 o 
   2   9  14      377.90      391.73     61.35 o 
   3   9  14     2212.12     2110.28    144.44 o 
   4   9  14      372.16      322.41     60.65 o 
   5   9  14      254.66      222.84     73.53 o 
  -7  10  14      733.36      804.29     89.17 o 
  -6  10  14      790.81      622.17     76.35 o 
  -5  10  14      267.02      236.55     46.10 o 
  -4  10  14     4709.60     4597.06    152.05 o 
  -3  10  14      554.36      547.71     53.08 o 
  -2  10  14     5473.70     5340.63    160.07 o 
  -1  10  14      603.88      631.93     53.69 o 
   0  10  14     1899.31     1925.73    131.19 o 
   1  10  14     2710.34     2684.49    158.30 o 
   2  10  14     4034.63     4265.15    204.50 o 
   3  10  14     1238.83     1302.20    116.49 o 
   4  10  14      648.52      624.00     83.75 o 
  -6  11  14       49.15        8.59     16.42 o 
  -5  11  14      168.02      109.40     32.76 o 
  -4  11  14       12.05       -2.32     14.68 o 
  -3  11  14       11.34        1.40     16.85 o 
  -2  11  14       99.77       87.78     47.65 o 
  -1  11  14      497.82      458.27     65.66 o 
   0  11  14      622.14      614.96     77.01 o 
   1  11  14       25.30       14.88     23.48 o 
   2  11  14        0.10        0.37     20.80 o 
   3  11  14       29.32       24.16     27.52 o 
  -4  12  14     1123.64     1211.22    103.23 o 
  -3  12  14      202.94      141.82     37.76 o 
  -2  12  14      870.64      884.51     90.89 o 
  -1  12  14     4427.97     4380.38    204.40 o 
   0  12  14    11476.50    11377.52    364.22 o 
   1  12  14      377.39      326.35     58.27 o 
   2  12  14      217.44      214.65     52.39 o 
 -10   1  15        7.93        7.03     18.94 o 
  -9   1  15     1852.82     1764.84    130.32 o 
  -8   1  15        8.70        1.02     17.99 o 
  -7   1  15    13003.89    13036.90    574.22 o 
  -6   1  15      570.67      644.38     70.74 o 
  -5   1  15    11587.54    11785.18    317.96 o 
  -4   1  15     1071.54     1120.34     83.73 o 
  -3   1  15    10068.57     9866.11    234.15 o 
  -2   1  15      651.04      689.92     61.13 o 
  -1   1  15     7555.97     7382.43    223.15 o 
   0   1  15      797.58      808.06     48.47 o 
   1   1  15     7066.34     7274.43    112.53 o 
   2   1  15      147.32      129.53     18.27 o 
   3   1  15     5486.65     5487.17    112.15 o 
   4   1  15      966.89      922.95     54.84 o 
   5   1  15     7679.80     7620.82    161.19 o 
   6   1  15      497.76      440.27     48.87 o 
   7   1  15     1446.29     1773.03     97.99 o 
   8   1  15      115.27      142.34     31.70 o 
 -10   2  15     1646.68     1652.79    131.57 o 
  -9   2  15       48.38       20.19     21.09 o 
  -8   2  15     1844.06     1719.83    123.81 o 
  -7   2  15     1665.56     1763.59    119.97 o 
  -6   2  15      514.33      551.82     65.14 o 
  -5   2  15     2467.75     2419.22    128.19 o 
  -4   2  15     2738.71     2684.75    130.17 o 
  -3   2  15      998.62      899.84     71.85 o 
  -2   2  15     2541.64     2560.97     97.98 o 
  -1   2  15     1569.14     1723.48     67.63 o 
   0   2  15     1137.62     1219.37     56.07 o 
   1   2  15     5604.98     5562.98    119.42 o 
   2   2  15     2291.79     2343.37     63.83 o 
   3   2  15       86.11       91.74     15.54 o 
   4   2  15     1242.52     1308.95     55.66 o 
   5   2  15        2.87        0.81     11.99 o 
   6   2  15     1288.14     1154.95     79.00 o 
   7   2  15     1075.97     1148.77     77.35 o 
 -10   3  15      835.06      772.52     90.26 o 
  -9   3  15      964.37     1035.58    101.83 o 
  -8   3  15        0.40       10.48     22.81 o 
  -7   3  15     3545.13     3588.14    172.01 o 
  -6   3  15      766.22      666.89     71.21 o 
  -5   3  15     9393.96     9681.35    259.71 o 
  -4   3  15       45.67       20.46     23.07 o 
  -3   3  15     4562.07     4589.58    166.92 o 
  -2   3  15     1075.47     1068.90     63.84 o 
  -1   3  15     2038.24     2102.95     81.03 o 
   0   3  15      218.30      200.96     23.69 o 
   1   3  15     5913.88     6007.31    123.19 o 
   2   3  15     1412.86     1335.72     58.62 o 
   3   3  15     5763.68     5780.34    106.52 o 
   4   3  15     1695.04     1715.08     73.06 o 
   5   3  15      607.58      602.99     44.65 o 
   6   3  15       10.26        9.75     13.35 o 
   7   3  15     1326.79     1407.52    110.74 o 
 -10   4  15     2643.54     2471.65    162.07 o 
  -9   4  15      468.37      447.23     67.65 o 
  -8   4  15     4053.97     3962.56    189.11 o 
  -7   4  15      565.43      616.86     72.98 o 
  -6   4  15     5522.52     5343.63    202.33 o 
  -5   4  15     1010.76      877.19     81.00 o 
  -4   4  15    11292.00    11016.83    270.28 o 
  -3   4  15       73.49       87.36     20.64 o 
  -2   4  15     4861.75     4641.19    132.99 o 
  -1   4  15      472.94      471.76     35.63 o 
   0   4  15     6184.68     6102.82    124.36 o 
   1   4  15      503.28      526.75     36.13 o 
   2   4  15    11041.21    11014.56    164.50 o 
   3   4  15     2312.02     2281.25     75.27 o 
   4   4  15     3042.41     3171.77    108.90 o 
   5   4  15       51.41       49.64     20.00 o 
   6   4  15     4379.30     4269.12    199.93 o 
   7   4  15      401.96      379.22     92.26 o 
  -9   5  15      127.27      119.07     36.80 o 
  -8   5  15     3295.26     3084.29    169.09 o 
  -7   5  15        2.03       10.16     16.77 o 
  -6   5  15      155.48      196.30     41.35 o 
  -5   5  15     1280.61     1307.78     98.83 o 
  -4   5  15     7832.41     7752.72    506.52 o 
  -3   5  15      660.45      659.46     53.32 o 
  -2   5  15     5407.88     5339.82    123.82 o 
  -1   5  15        3.54       11.11     10.65 o 
   0   5  15       13.91        6.21      7.85 o 
   1   5  15      928.28     1020.09     49.50 o 
   2   5  15       16.87       33.63      9.17 o 
   3   5  15     1063.99     1140.10     60.74 o 
   4   5  15     1368.42     1272.57    105.03 o 
   5   5  15       67.30       55.64     29.29 o 
   6   5  15     1660.15     1784.70    132.94 o 
   7   5  15       26.24      -17.91     39.00 o 
  -9   6  15      412.23      429.10    162.32 o 
  -8   6  15     4981.30     4811.12    232.16 o 
  -7   6  15     1021.56      954.93     93.00 o 
  -6   6  15     9487.81     9032.15    272.21 o 
  -5   6  15       41.15       71.43     39.40 o 
  -4   6  15     6512.74     6313.45    170.07 o 
  -3   6  15        0.67      -12.62     12.62 o 
  -2   6  15    11379.05    11245.90    218.43 o 
  -1   6  15      227.25      241.43     25.92 o 
   0   6  15    14497.93    14712.10    192.60 o 
   1   6  15     1150.35     1161.22     51.38 o 
   2   6  15     3325.14     3265.21     96.74 o 
   3   6  15        3.33       -5.53     22.57 o 
   4   6  15     7472.58     7609.60    261.10 o 
   5   6  15        0.92       -0.26     19.48 o 
   6   6  15     6742.20     6981.20    268.87 o 
  -9   7  15      409.33      458.32     72.11 o 
  -8   7  15      694.70      533.14     73.78 o 
  -7   7  15     1040.41      907.04     92.07 o 
  -6   7  15       40.25       24.70     17.45 o 
  -5   7  15      784.13      765.42     79.29 o 
  -4   7  15     1047.25      911.77     65.75 o 
  -3   7  15       13.42      -23.01     23.01 o 
  -2   7  15      262.06      313.59     39.24 o 
  -1   7  15     5267.06     5347.52    121.67 o 
   0   7  15     6577.45     6837.10    129.42 o 
   1   7  15       43.21       36.20     11.57 o 
   2   7  15      253.69      299.02     51.30 o 
   3   7  15       23.98        2.66     17.71 o 
   4   7  15      294.41      331.94     65.78 o 
   5   7  15     3581.96     3857.42    199.20 o 
   6   7  15      256.28      154.37     43.22 o 
  -8   8  15     5095.91     4763.08    219.11 o 
  -7   8  15       17.13        7.40     22.55 o 
  -6   8  15      635.52      696.74     79.27 o 
  -5   8  15      142.29       77.73     28.72 o 
  -4   8  15     4272.27     4138.49    146.24 o 
  -3   8  15       33.66       39.97     18.25 o 
  -2   8  15    10196.78    10161.57    215.99 o 
  -1   8  15      119.04       70.73     20.97 o 
   0   8  15     3074.94     3179.27    129.06 o 
   1   8  15      324.48      331.49     54.85 o 
   2   8  15     3176.35     3061.09    171.77 o 
   3   8  15       11.48       11.80     23.19 o 
   4   8  15     1647.19     1723.26    132.82 o 
   5   8  15       90.57      134.15     42.10 o 
  -7   9  15      449.16      471.16     68.18 o 
  -6   9  15       15.49       -3.23     16.84 o 
  -5   9  15      973.21     1011.30     92.77 o 
  -4   9  15       36.53       41.29     15.03 o 
  -3   9  15     8515.68     8193.13    202.16 o 
  -2   9  15      136.70      132.27     26.78 o 
  -1   9  15      914.87      827.81     57.69 o 
   0   9  15     2680.12     2832.95    156.98 o 
   1   9  15     2669.38     2764.62    158.79 o 
   2   9  15     1012.72     1108.83    104.28 o 
   3   9  15     4003.45     4606.03    216.12 o 
   4   9  15      274.01      381.88     65.80 o 
   5   9  15      753.64      727.10     91.37 o 
  -6  10  15      132.67      181.05     43.63 o 
  -5  10  15       92.09       50.75     22.45 o 
  -4  10  15      320.28      344.50     44.05 o 
  -3  10  15      624.24      633.49     59.93 o 
  -2  10  15     1208.51     1171.46     77.00 o 
  -1  10  15     2238.46     2054.37    135.78 o 
   0  10  15     1057.11      947.55     94.12 o 
   1  10  15      282.28      247.40     50.27 o 
   2  10  15       17.70      -10.17     43.32 o 
   3  10  15      272.25      309.02     58.80 o 
   4  10  15        2.37      -12.70     21.67 o 
  -5  11  15     1454.03     1457.24    116.87 o 
  -4  11  15      283.81      289.35     40.92 o 
  -3  11  15     4272.34     4212.80    150.67 o 
  -2  11  15      566.48      464.03     65.76 o 
  -1  11  15     1804.88     1706.53    127.97 o 
   0  11  15      488.04      527.37     72.72 o 
   1  11  15     4447.01     4470.37    214.63 o 
   2  11  15        2.91        8.76     22.30 o 
   3  11  15     1847.68     1835.21    146.31 o 
  -3  12  15       57.61       54.92     32.97 o 
  -2  12  15       84.96       49.36     27.04 o 
  -1  12  15       48.58       13.66     29.95 o 
   0  12  15       88.23       64.38     31.55 o 
   1  12  15     1162.00     1173.67    114.22 o 
 -10   0  16     3048.68     2812.72    245.04 o 
  -9   0  16      211.69      134.24     55.31 o 
  -8   0  16     5704.68     5558.56    317.28 o 
  -7   0  16     7270.06     7380.16    353.24 o 
  -6   0  16     9721.86     9602.19    385.89 o 
  -5   0  16     1377.77     1407.18     99.83 o 
  -4   0  16     2554.71     2530.09    180.13 o 
  -3   0  16      186.98      168.07     45.73 o 
  -2   0  16     4266.04     4286.62    220.22 o 
  -1   0  16     9334.88     9299.79    318.29 o 
   0   0  16    12782.91    12649.67    273.22 o 
   1   0  16     1190.06     1228.93     86.47 o 
   2   0  16     6295.54     6112.52    194.10 o 
   3   0  16      307.02      300.83     44.00 o 
   4   0  16    10330.42    10262.75    381.88 o 
   5   0  16      892.28      953.76     83.55 o 
   6   0  16     3838.68     3899.03    173.89 o 
   7   0  16       12.49       11.47     30.10 o 
 -10   1  16      705.87      777.92     91.90 o 
  -9   1  16     1361.87     1407.06    118.58 o 
  -8   1  16     1479.92     1437.02    115.87 o 
  -7   1  16      114.92       62.95     46.98 o 
  -6   1  16      691.39      658.43     58.89 o 
  -5   1  16     5183.19     5227.25    192.83 o 
  -4   1  16     1430.79     1497.81     97.85 o 
  -3   1  16        5.12        4.77     15.95 o 
  -2   1  16     5099.50     4903.21    288.75 o 
  -1   1  16       90.01      111.86     22.74 o 
   0   1  16      428.37      412.12     40.58 o 
   1   1  16     5900.67     5906.96    133.07 o 
   2   1  16        8.09        8.08     11.95 o 
   3   1  16        1.18      -11.55     12.62 o 
   4   1  16     1926.79     1739.32     76.86 o 
   5   1  16      174.38      134.17     24.30 o 
   6   1  16      300.50      297.26     40.78 o 
   7   1  16     1002.25     1085.68     89.88 o 
 -10   2  16      980.01      949.18    102.04 o 
  -9   2  16     5259.75     5211.45    390.78 o 
  -8   2  16     4658.17     4864.34    211.48 o 
  -7   2  16       22.24       43.37     24.85 o 
  -6   2  16     7261.37     7236.08    235.97 o 
  -5   2  16     2727.41     2527.38    135.36 o 
  -4   2  16      801.87      796.98     73.91 o 
  -3   2  16     1044.20      946.73     89.50 o 
  -2   2  16     6365.61     6416.64    159.50 o 
  -1   2  16     1059.31     1105.42     65.99 o 
   0   2  16     3060.69     2950.97    106.58 o 
   1   2  16     6204.16     6024.75    151.52 o 
   2   2  16     8624.05     8797.18    163.86 o 
   3   2  16        9.17       19.27     11.99 o 
   4   2  16     6968.85     7096.28    154.11 o 
   5   2  16       54.71       43.59     14.90 o 
   6   2  16     1318.13     1246.89     85.29 o 
   7   2  16     1071.08      942.80     94.29 o 
 -10   3  16      419.70      465.55     58.51 o 
  -9   3  16     3193.05     3310.87    181.61 o 
  -8   3  16     1313.75     1255.24    108.66 o 
  -7   3  16     1966.77     1952.20    130.15 o 
  -6   3  16       43.62       46.28     23.93 o 
  -5   3  16     4935.14     5122.84    193.65 o 
  -4   3  16     2574.71     2470.42    130.31 o 
  -3   3  16     4211.74     4212.17    161.17 o 
  -2   3  16      413.92      411.49     41.29 o 
  -1   3  16     1149.18     1201.05     68.83 o 
   0   3  16       15.50       20.98     11.19 o 
   1   3  16     5273.29     5215.29    119.34 o 
   2   3  16     1997.85     1976.50     74.30 o 
   3   3  16     6655.29     6613.02    137.57 o 
   4   3  16      155.50      171.66     28.11 o 
   5   3  16      613.15      573.81     44.75 o 
   6   3  16       47.52       35.08     17.64 o 
   7   3  16     4160.36     4146.14    298.90 o 
  -9   4  16     1496.70     1488.06    123.30 o 
  -8   4  16      237.86      261.61     50.25 o 
  -7   4  16     1339.40     1230.94    104.32 o 
  -6   4  16     2142.44     2069.62    129.92 o 
  -5   4  16      813.04      870.63     81.97 o 
  -4   4  16     3191.39     3041.29    146.69 o 
  -3   4  16      351.74      340.72     40.18 o 
  -2   4  16     1441.82     1502.05     78.62 o 
  -1   4  16     2256.36     2280.15     95.07 o 
   0   4  16     2860.27     2738.89     87.31 o 
   1   4  16      941.67      881.80     49.07 o 
   2   4  16     3091.71     3138.92     91.50 o 
   3   4  16      183.67      127.10     22.69 o 
   4   4  16      159.28      192.74     28.51 o 
   5   4  16       98.43      147.44     41.01 o 
   6   4  16      402.59      360.99     60.14 o 
   7   4  16        0.58       42.37     40.34 o 
  -9   5  16     1544.64     1720.60    151.62 o 
  -8   5  16        2.07        7.45     19.02 o 
  -7   5  16     5025.44     5036.75    225.68 o 
  -6   5  16      987.04     1035.10     93.36 o 
  -5   5  16     4275.35     4531.80    187.90 o 
  -4   5  16     2344.25     2215.09    127.57 o 
  -3   5  16     4531.02     4503.31    216.84 o 
  -2   5  16      443.97      392.50     54.50 o 
  -1   5  16     7907.24     8043.03    179.66 o 
   0   5  16     1344.24     1374.00     61.76 o 
   1   5  16     3175.19     3419.05     93.99 o 
   2   5  16       80.03       67.29     15.42 o 
   3   5  16     4581.11     4753.78    166.78 o 
   4   5  16        5.67       26.38     22.29 o 
   5   5  16     7880.73     7825.68    273.97 o 
   6   5  16      909.61      846.47     94.90 o 
  -9   6  16       28.00      -22.63     22.63 o 
  -8   6  16       35.61       69.53     27.45 o 
  -7   6  16     1120.45      960.40     94.95 o 
  -6   6  16       13.43       -8.95     21.63 o 
  -5   6  16     1037.19     1029.62     91.75 o 
  -4   6  16        0.06      -15.19     15.19 o 
  -3   6  16      748.45      750.00     59.63 o 
  -2   6  16     1004.07     1011.21     66.41 o 
  -1   6  16     2103.40     2017.87    129.03 o 
   0   6  16     1630.63     1615.36     66.02 o 
   1   6  16       26.75        3.71      8.06 o 
   2   6  16      583.03      642.12     45.71 o 
   3   6  16      419.27      420.96     75.12 o 
   4   6  16     1078.06     1040.87    100.69 o 
   5   6  16      437.09      381.73     62.92 o 
   6   6  16     1422.05     1307.85    120.07 o 
  -8   7  16       48.14       40.63     26.48 o 
  -7   7  16     4024.95     4083.93    196.62 o 
  -6   7  16     2668.12     2478.11    148.44 o 
  -5   7  16     2074.63     2068.81    131.68 o 
  -4   7  16        8.61      -14.07     14.90 o 
  -3   7  16     4277.23     4369.09    145.85 o 
  -2   7  16      458.84      492.83     39.95 o 
  -1   7  16     8252.88     8164.50    183.70 o 
   0   7  16     1135.26     1120.85     68.51 o 
   1   7  16     1684.59     1987.04     80.01 o 
   2   7  16      730.67      645.05     76.45 o 
   3   7  16     3547.95     3502.22    182.36 o 
   4   7  16     2402.44     2533.18    159.37 o 
   5   7  16     3496.97     3240.64    186.76 o 
  -8   8  16      107.84      148.49     40.90 o 
  -7   8  16      465.15      531.31     73.56 o 
  -6   8  16      354.80      222.78     47.57 o 
  -5   8  16        0.68        5.86     22.89 o 
  -4   8  16     4618.38     4626.02    155.08 o 
  -3   8  16     1595.51     1487.65     87.29 o 
  -2   8  16     1390.06     1427.70     68.73 o 
  -1   8  16      699.20      699.86     54.57 o 
   0   8  16     4241.84     3968.87    185.33 o 
   1   8  16     3442.87     3290.21    182.16 o 
   2   8  16     3107.43     3135.79    173.13 o 
   3   8  16     2058.40     2229.67    150.24 o 
   4   8  16      756.46      773.51     91.74 o 
   5   8  16      623.12      716.03     91.62 o 
  -7   9  16     1127.86      896.28     95.90 o 
  -6   9  16       80.14       63.83     30.60 o 
  -5   9  16      462.27      434.81     70.77 o 
  -4   9  16     2452.38     2334.16    112.11 o 
  -3   9  16     3202.37     3188.91    129.51 o 
  -2   9  16      269.79      245.80     36.94 o 
  -1   9  16     3061.50     3155.60    167.10 o 
   0   9  16       12.39      -10.13     23.49 o 
   1   9  16      424.79      359.99     59.45 o 
   2   9  16     1284.34     1266.32    113.30 o 
   3   9  16      975.34      901.42     97.61 o 
   4   9  16        5.54      -21.33     31.17 o 
  -6  10  16      268.21      259.87     50.80 o 
  -5  10  16      916.22      932.41     93.97 o 
  -4  10  16     4393.71     4264.05    154.26 o 
  -3  10  16     2954.41     3023.85    128.71 o 
  -2  10  16     9778.06     9505.11    223.07 o 
  -1  10  16      231.25      192.78     44.42 o 
   0  10  16     1286.23     1152.93    106.19 o 
   1  10  16      632.97      603.58     80.03 o 
   2  10  16     5119.13     5252.80    236.09 o 
   3  10  16     1145.62     1284.47    121.02 o 
  -4  11  16      271.68      300.01     42.75 o 
  -3  11  16        0.07       81.81     30.86 o 
  -2  11  16      847.26      831.81     90.22 o 
  -1  11  16      252.70      293.04     56.92 o 
   0  11  16      192.81      158.89     42.27 o 
   1  11  16       43.28       23.12     44.05 o 
   2  11  16        3.08      -10.12     32.02 o 
 -10   1  17     1962.70     1958.09    147.54 o 
  -9   1  17     2415.32     2363.28    249.31 o 
  -8   1  17     5823.92     6098.02    240.37 o 
  -7   1  17     4002.23     4007.16    152.52 o 
  -6   1  17     3262.72     3363.75    194.63 o 
  -5   1  17      883.15      816.76     63.44 o 
  -4   1  17     1691.87     1759.29    109.29 o 
  -3   1  17      228.49      196.06     36.54 o 
  -2   1  17     7017.06     6866.65    205.28 o 
  -1   1  17     3997.10     4039.05    168.44 o 
   0   1  17     5345.00     5239.41    146.86 o 
   1   1  17    14632.85    14855.26    218.30 o 
   2   1  17     1300.46     1465.32     69.69 o 
   3   1  17     5635.67     5459.35    136.97 o 
   4   1  17     1760.59     1706.05     78.60 o 
   5   1  17     2112.02     2082.83     89.40 o 
   6   1  17     1403.97     1385.04     75.27 o 
   7   1  17      580.12      605.25     61.00 o 
 -10   2  17     2314.53     2296.22    159.77 o 
  -9   2  17      236.85      284.81     46.84 o 
  -8   2  17        6.11       39.90     23.81 o 
  -7   2  17     1447.96     1477.19    114.94 o 
  -6   2  17       72.98       58.41     26.15 o 
  -5   2  17      193.70      167.57     55.49 o 
  -4   2  17    12131.64    12229.29    345.05 o 
  -3   2  17      656.24      742.17     69.36 o 
  -2   2  17       16.16       -4.21     12.33 o 
  -1   2  17      591.81      653.82     52.87 o 
   0   2  17      938.99      966.35     63.62 o 
   1   2  17      254.71      289.35     41.66 o 
   2   2  17     7324.10     7071.15    172.07 o 
   3   2  17     3332.72     3148.79    103.73 o 
   4   2  17      164.46      168.60     25.19 o 
   5   2  17      231.94      259.82     31.78 o 
   6   2  17     1647.06     1588.57     98.10 o 
   7   2  17       27.93       64.09     27.34 o 
  -9   3  17       37.09       37.04     30.49 o 
  -8   3  17     2773.77     2795.82    164.40 o 
  -7   3  17     3022.60     2994.91    163.45 o 
  -6   3  17      824.66      796.33     82.31 o 
  -5   3  17      594.49      571.94     67.83 o 
  -4   3  17     2548.90     2525.98    182.87 o 
  -3   3  17      130.62      143.02     33.01 o 
  -2   3  17      665.58      649.13     53.15 o 
  -1   3  17     1904.31     1987.11     92.03 o 
   0   3  17     2473.94     2541.53    120.47 o 
   1   3  17     3692.65     3815.10    124.92 o 
   2   3  17     3403.88     3405.26    119.32 o 
   3   3  17     3173.99     3274.35    118.52 o 
   4   3  17      901.25      882.79     63.48 o 
   5   3  17      339.59      290.79     52.53 o 
   6   3  17     1017.32      971.46     78.01 o 
  -9   4  17     2413.48     2551.14    163.87 o 
  -8   4  17     1057.90      887.24     93.34 o 
  -7   4  17     1605.71     1690.67    124.35 o 
  -6   4  17     1442.57     1514.88    114.28 o 
  -5   4  17     2810.04     2903.48    151.82 o 
  -4   4  17     1551.39     1418.08    103.73 o 
  -3   4  17     4343.31     4379.90    141.39 o 
  -2   4  17     7539.57     7353.14    208.98 o 
  -1   4  17       34.48       15.60     13.36 o 
   0   4  17     2898.87     3109.80    118.55 o 
   1   4  17     4886.56     4932.92    203.36 o 
   2   4  17     1971.32     1978.09     89.73 o 
   3   4  17     1412.15     1524.21    101.49 o 
   4   4  17     5397.91     5716.46    322.38 o 
   5   4  17      593.24      755.48     87.47 o 
   6   4  17     1567.62     1564.98    145.74 o 
  -9   5  17      242.73      255.26     54.13 o 
  -8   5  17      386.68      346.01     66.49 o 
  -7   5  17      355.30      419.82     63.70 o 
  -6   5  17      232.86      213.17     45.62 o 
  -5   5  17     1507.00     1549.55    113.42 o 
  -4   5  17      318.10      334.24     51.86 o 
  -3   5  17      129.98      127.78     22.30 o 
  -2   5  17      612.25      612.21     52.73 o 
  -1   5  17     1935.76     1887.11     90.44 o 
   0   5  17      132.34      156.21     26.51 o 
   1   5  17     2753.07     2670.59    103.38 o 
   2   5  17      145.27      119.04     33.56 o 
   3   5  17      184.65      114.83     33.32 o 
   4   5  17        0.95      -24.58     24.58 o 
   5   5  17      177.09      162.75     43.86 o 
   6   5  17      485.44      446.13    144.85 o 
  -8   6  17      821.51      791.51     90.71 o 
  -7   6  17     4169.66     4059.32    197.82 o 
  -6   6  17      627.62      626.01    111.76 o 
  -5   6  17     4390.76     4483.10    264.87 o 
  -4   6  17     2854.13     2607.22    144.52 o 
  -3   6  17     2184.66     2074.54    101.38 o 
  -2   6  17     4604.66     4630.20    145.03 o 
  -1   6  17     5160.63     5456.61    153.73 o 
   0   6  17     3372.62     3371.76    118.25 o 
   1   6  17     2391.00     2468.81     97.12 o 
   2   6  17      950.54     1171.99    102.57 o 
   3   6  17     1079.12     1215.22    107.38 o 
   4   6  17     3757.96     3670.08    191.66 o 
   5   6  17     4980.20     5061.33    231.45 o 
  -8   7  17        1.77       22.63     22.82 o 
  -7   7  17      164.57      171.43     44.49 o 
  -6   7  17     1122.43     1075.99    100.35 o 
  -5   7  17     1107.28      967.35     93.03 o 
  -4   7  17     1189.52     1176.39     79.57 o 
  -3   7  17      577.19      561.61     55.29 o 
  -2   7  17      247.02      266.83     37.00 o 
  -1   7  17      993.20      991.79     74.84 o 
   0   7  17      379.06      379.82     39.87 o 
   1   7  17      848.62      885.69     90.23 o 
   2   7  17      726.50      700.17     82.56 o 
   3   7  17       61.12       93.11     35.21 o 
   4   7  17     1721.21     1739.37    136.16 o 
   5   7  17      538.52      564.75     81.65 o 
  -7   8  17     1000.77      962.14    100.43 o 
  -6   8  17      171.25      122.36     36.14 o 
  -5   8  17     1557.07     1549.38    118.80 o 
  -4   8  17     1694.09     1517.82     91.62 o 
  -3   8  17     3267.72     3143.13    129.91 o 
  -2   8  17     2759.62     2984.38    118.86 o 
  -1   8  17     1800.49     1871.46    133.04 o 
   0   8  17      688.26      499.40     70.64 o 
   1   8  17      679.99      611.66     77.92 o 
   2   8  17      974.18     1063.65    103.36 o 
   3   8  17     1960.49     2055.08    147.25 o 
   4   8  17     1386.72     1474.26    128.14 o 
  -6   9  17      293.55      181.77     84.02 o 
  -5   9  17     1865.67     1779.30    132.73 o 
  -4   9  17     2587.98     2464.50    118.53 o 
  -3   9  17     3591.42     3834.77    145.72 o 
  -2   9  17     5066.67     5231.93    179.79 o 
  -1   9  17     1269.37     1209.40    106.73 o 
   0   9  17       54.02       23.96     19.51 o 
   1   9  17     3220.60     3201.34    200.33 o 
   2   9  17     3107.80     3105.73    181.06 o 
   3   9  17      735.54      684.71     88.93 o 
  -5  10  17     1082.17     1200.98    108.88 o 
  -4  10  17       81.74       63.04     22.37 o 
  -3  10  17      821.48      876.62     74.68 o 
  -2  10  17      186.96      179.83     43.90 o 
  -1  10  17       33.17        7.65     33.13 o 
   0  10  17      725.96      815.13     92.17 o 
   1  10  17      474.46      565.73     79.13 o 
   2  10  17       77.09       73.62     31.79 o 
  -4  11  17     4424.02     4214.30    159.79 o 
  -3  11  17     3439.19     3293.24    178.41 o 
  -2  11  17      655.00      590.56     78.39 o 
  -1  11  17     6371.70     6099.76    571.12 o 
   0  11  17     2373.08     2490.38    163.54 o 
   1  11  17      879.59      922.91    102.46 o 
  -9   0  18     2890.94     2610.36    236.80 o 
  -8   0  18      729.13      753.44    124.20 o 
  -7   0  18     9381.83     9799.37    423.99 o 
  -6   0  18      941.58     1025.11    131.10 o 
  -5   0  18      378.97      259.82     66.83 o 
  -4   0  18      878.91     1004.32    120.17 o 
  -3   0  18     1066.31     1017.81    118.67 o 
  -2   0  18      453.47      464.56     78.59 o 
  -1   0  18    24488.56    24758.43    558.97 o 
   0   0  18      585.55      640.05     67.28 o 
   1   0  18       45.50       -8.34     15.01 o 
   2   0  18    11790.84    11784.27    378.11 o 
   3   0  18     1569.82     1649.45    123.02 o 
   4   0  18        4.64       16.80     18.58 o 
   5   0  18     6526.95     6635.87    232.62 o 
   6   0  18       17.34       54.49     23.16 o 
  -9   1  18      166.11      245.06     52.33 o 
  -8   1  18      530.56      526.24     59.20 o 
  -7   1  18     1106.77     1133.92    102.96 o 
  -6   1  18      370.16      380.29     59.38 o 
  -5   1  18      344.07      330.25     50.71 o 
  -4   1  18      605.18      614.15     67.91 o 
  -3   1  18      347.84      291.20     45.66 o 
  -2   1  18     1082.53     1006.64     84.16 o 
  -1   1  18       59.11       47.24     18.08 o 
   0   1  18      337.17      408.57     44.46 o 
   1   1  18      820.98      855.97     54.88 o 
   2   1  18      348.82      294.92     33.31 o 
   3   1  18       29.93       38.69     15.21 o 
   4   1  18     1740.31     1797.16     83.18 o 
   5   1  18        0.69        6.04     13.72 o 
   6   1  18       47.16       30.52     24.31 o 
  -9   2  18     3777.40     3847.18    201.72 o 
  -8   2  18     1278.47     1318.13    113.85 o 
  -7   2  18     1262.18     1282.61    110.01 o 
  -6   2  18     1931.55     2059.29    133.79 o 
  -5   2  18      959.89      920.30     69.63 o 
  -4   2  18        7.04       10.19     21.21 o 
  -3   2  18     3051.96     3319.44    184.31 o 
  -2   2  18      835.41      769.75     71.70 o 
  -1   2  18     3661.09     3550.58    126.21 o 
   0   2  18     2160.87     2124.18     97.15 o 
   1   2  18     4375.02     4166.57    135.87 o 
   2   2  18     2947.77     2747.13    111.35 o 
   3   2  18      962.49      971.29     59.56 o 
   4   2  18     1154.08     1123.67     65.28 o 
   5   2  18     1297.78     1314.14     72.89 o 
   6   2  18      320.66      340.63     53.40 o 
  -9   3  18       15.88       10.96     17.40 o 
  -8   3  18     1722.78     1816.20    134.72 o 
  -7   3  18       55.07       36.65     45.93 o 
  -6   3  18     3223.88     3100.23    164.87 o 
  -5   3  18       22.92       26.85     22.18 o 
  -4   3  18     8615.52     8570.46    322.58 o 
  -3   3  18     1720.01     1614.63    106.92 o 
  -2   3  18     1567.31     1556.53     85.57 o 
  -1   3  18     1595.45     1585.53     84.95 o 
   0   3  18     2198.76     2224.63     99.55 o 
   1   3  18      292.28      322.35     38.86 o 
   2   3  18    11025.04    11198.04    310.21 o 
   3   3  18      248.83      232.12     32.69 o 
   4   3  18     1680.19     1676.82     89.70 o 
   5   3  18      723.51      712.72     83.91 o 
   6   3  18     2152.31     2230.82    150.33 o 
  -9   4  18     2388.63     2292.98    158.09 o 
  -8   4  18        1.27      -18.83     23.24 o 
  -7   4  18      188.21      174.51     42.39 o 
  -6   4  18     2588.75     2519.16    151.27 o 
  -5   4  18     2290.74     2245.21    138.34 o 
  -4   4  18        0.40       -4.33     20.40 o 
  -3   4  18      894.31      819.26     63.74 o 
  -2   4  18      178.13      177.16     29.35 o 
  -1   4  18      841.77      889.41     65.99 o 
   0   4  18     3339.80     3164.68    119.14 o 
   1   4  18     2045.36     1968.76    111.26 o 
   2   4  18      683.49      673.93     54.52 o 
   3   4  18      330.78      318.77     44.35 o 
   4   4  18        0.40       -9.44     17.78 o 
   5   4  18      162.90      185.15     45.00 o 
   6   4  18      141.15       98.91     39.72 o 
  -8   5  18     1639.00     1747.83    135.59 o 
  -7   5  18      968.13     1137.04    106.51 o 
  -6   5  18    11237.98    11273.08    320.91 o 
  -5   5  18       18.55        7.80     49.23 o 
  -4   5  18     4618.53     4871.96    199.06 o 
  -3   5  18     1530.86     1509.15     86.33 o 
  -2   5  18     2974.55     2998.81    119.49 o 
  -1   5  18     5287.86     5347.50    156.64 o 
   0   5  18     9083.69     9192.09    201.88 o 
   1   5  18       49.86       55.09     17.59 o 
   2   5  18     4890.03     5080.63    145.45 o 
   3   5  18     1167.81     1317.00    111.86 o 
   4   5  18     6217.79     6090.01    244.94 o 
   5   5  18     1381.80     1373.38    159.48 o 
  -8   6  18        0.03       -0.12     19.69 o 
  -7   6  18       23.76       19.42     24.52 o 
  -6   6  18       57.81       32.97     24.96 o 
  -5   6  18      875.88      829.10     86.71 o 
  -4   6  18      225.12      231.02     44.47 o 
  -3   6  18       13.05        7.54     13.10 o 
  -2   6  18     1662.34     1727.00     91.61 o 
  -1   6  18       11.05       22.31     13.74 o 
   0   6  18       52.28       34.72     15.39 o 
   1   6  18      231.16      221.46     43.77 o 
   2   6  18      351.42      291.94     53.05 o 
   3   6  18      431.46      377.05     61.57 o 
   4   6  18      340.20      369.59     75.21 o 
   5   6  18      124.21       91.34     35.39 o 
  -7   7  18       52.78       98.68     35.61 o 
  -6   7  18     6542.83     6384.30    249.17 o 
  -5   7  18      164.96      157.71     38.85 o 
  -4   7  18     1317.20     1185.81     81.88 o 
  -3   7  18     4424.89     4433.33    130.32 o 
  -2   7  18     6348.95     6304.16    176.21 o 
  -1   7  18      134.48      127.37     26.63 o 
   0   7  18     3204.48     3280.34    181.38 o 
   1   7  18      610.09      534.66     71.94 o 
   2   7  18      971.50      955.74     98.35 o 
   3   7  18      616.35      629.02     81.02 o 
   4   7  18     6451.90     6865.11    273.51 o 
  -7   8  18      802.10      761.94     91.50 o 
  -6   8  18        9.99       20.01     19.12 o 
  -5   8  18     1422.56     1433.88    116.43 o 
  -4   8  18     4096.67     3893.94    159.28 o 
  -3   8  18     3397.89     3457.37    116.21 o 
  -2   8  18      127.06       95.83     23.26 o 
  -1   8  18     1295.28     1320.74    135.99 o 
   0   8  18     1501.51     1415.39    159.43 o 
   1   8  18      917.28      976.88     99.69 o 
   2   8  18      277.09      288.12     55.97 o 
   3   8  18     3990.46     4294.59    216.72 o 
   4   8  18       42.38       48.05     21.75 o 
  -6   9  18      302.57      352.75     64.35 o 
  -5   9  18        9.14       18.52     20.15 o 
  -4   9  18     4507.79     4263.51    159.69 o 
  -3   9  18      334.90      361.74     47.12 o 
  -2   9  18      245.56      169.35     45.74 o 
  -1   9  18      631.30      606.58     77.03 o 
   0   9  18       70.50       61.53     25.22 o 
   1   9  18      389.83      369.37     63.34 o 
   2   9  18     1810.05     2086.40    151.19 o 
   3   9  18      453.19      517.13     78.71 o 
  -5  10  18     2946.01     2851.95    169.08 o 
  -4  10  18      432.18      369.86     48.74 o 
  -3  10  18     5346.00     5319.80    178.60 o 
  -2  10  18     1278.01     1227.20    160.72 o 
  -1  10  18     1493.79     1476.62    123.59 o 
   0  10  18       58.88       51.27     29.73 o 
   1  10  18     3182.42     3346.90    260.89 o 
  -9   1  19      297.64      330.51     49.62 o 
  -8   1  19     4944.48     5227.52    230.46 o 
  -7   1  19       11.46       24.87     30.50 o 
  -6   1  19     4107.23     4185.69    191.91 o 
  -5   1  19      166.56      162.74     39.35 o 
  -4   1  19      759.26      779.13     77.60 o 
  -3   1  19       39.95       40.55     17.03 o 
  -2   1  19    14887.86    14482.13    317.91 o 
  -1   1  19      195.21      252.55     42.90 o 
   0   1  19    19352.26    19089.30    300.46 o 
   1   1  19      142.99      157.66     27.62 o 
   2   1  19     2364.23     2340.97     94.37 o 
   3   1  19       93.14       71.83     18.48 o 
   4   1  19     5244.69     5177.18    144.70 o 
   5   1  19      320.62      277.50     38.39 o 
   6   1  19     4585.05     4327.59    167.16 o 
  -9   2  19     1114.15     1246.50    117.24 o 
  -8   2  19      148.81      164.56     43.01 o 
  -7   2  19      255.62      215.73     47.01 o 
  -6   2  19      259.66      290.19     69.85 o 
  -5   2  19     1885.64     1842.06    135.84 o 
  -4   2  19      632.60      676.81     83.10 o 
  -3   2  19     3106.77     3168.67    152.89 o 
  -2   2  19      829.94      844.71     78.29 o 
  -1   2  19     1170.22     1181.11     94.87 o 
   0   2  19      711.01      696.66     58.32 o 
   1   2  19     2705.93     2822.65    115.77 o 
   2   2  19       52.07       62.05     19.61 o 
   3   2  19     2985.71     2966.86    121.59 o 
   4   2  19      799.83      797.61     56.88 o 
   5   2  19      322.15      263.37     41.99 o 
   6   2  19      482.91      530.74     59.80 o 
  -9   3  19      728.94      743.20     92.26 o 
  -8   3  19     1499.05     1570.47    207.81 o 
  -7   3  19     3092.03     3268.36    178.58 o 
  -6   3  19      349.84      255.52     49.67 o 
  -5   3  19        0.15      -21.29     21.29 o 
  -4   3  19     4075.79     3979.78    177.15 o 
  -3   3  19     1643.96     1694.94    112.33 o 
  -2   3  19     3684.32     3784.48    137.08 o 
  -1   3  19     1285.52     1233.92     77.59 o 
   0   3  19     3041.54     2956.91    118.72 o 
   1   3  19        0.34       23.47     15.77 o 
   2   3  19     3507.14     3398.44    127.35 o 
   3   3  19        8.27       14.07     12.18 o 
   4   3  19       72.89       51.11     22.84 o 
   5   3  19       34.79       -3.29     20.77 o 
  -8   4  19      118.44       71.85     45.46 o 
  -7   4  19      603.11      707.89     85.50 o 
  -6   4  19      164.27      199.50     46.09 o 
  -5   4  19     6504.98     6721.09    244.15 o 
  -4   4  19     1101.80     1158.47     96.67 o 
  -3   4  19     7620.87     7362.08    390.49 o 
  -2   4  19     1350.70     1440.40     84.83 o 
  -1   4  19     1333.25     1403.36     82.88 o 
   0   4  19        1.74       -2.31     15.03 o 
   1   4  19     8074.42     8000.42    193.50 o 
   2   4  19     1253.76     1356.24     80.30 o 
   3   4  19     5456.37     5661.32    187.36 o 
   4   4  19     1094.56     1102.77    105.38 o 
   5   4  19     2516.16     2408.20    158.14 o 
  -8   5  19       46.51        6.10     19.82 o 
  -7   5  19      179.55      158.17     43.08 o 
  -6   5  19      427.63      323.80     57.67 o 
  -5   5  19     1360.86     1419.67    114.44 o 
  -4   5  19       68.23       17.30     14.96 o 
  -3   5  19      677.11      642.21     58.61 o 
  -2   5  19      256.39      197.82     35.12 o 
  -1   5  19      934.54      876.15     66.20 o 
   0   5  19      195.84      235.39     34.82 o 
   1   5  19     3898.08     3974.12    135.47 o 
   2   5  19        0.21       -1.53     50.39 o 
   3   5  19      835.78      817.78     90.29 o 
   4   5  19      238.11      280.57     56.88 o 
   5   5  19       58.27       12.59     20.73 o 
  -8   6  19      399.58      330.19     61.77 o 
  -7   6  19     5407.57     5464.92    245.95 o 
  -6   6  19      665.16      632.29     80.69 o 
  -5   6  19     6348.64     6495.24    315.81 o 
  -4   6  19     1086.51      955.86     73.20 o 
  -3   6  19     2195.72     2098.53    106.09 o 
  -2   6  19        0.97        2.93     12.49 o 
  -1   6  19     7041.71     7295.01    218.66 o 
   0   6  19      288.75      362.59     41.63 o 
   1   6  19     4579.51     4562.57    207.53 o 
   2   6  19      201.40      110.97     48.45 o 
   3   6  19     3529.25     3449.70    189.21 o 
   4   6  19        2.95       -4.04     25.59 o 
  -7   7  19      431.84      401.18     68.01 o 
  -6   7  19     1996.02     1893.54    138.88 o 
  -5   7  19      182.56      163.79     40.91 o 
  -4   7  19      358.07      330.19     45.77 o 
  -3   7  19       12.61       17.11     15.01 o 
  -2   7  19       31.26       48.49     15.96 o 
  -1   7  19       42.06       58.60     18.91 o 
   0   7  19     1266.73     1216.42    109.00 o 
   1   7  19      176.00      138.90     39.47 o 
   2   7  19      911.94     1002.39    102.14 o 
   3   7  19      105.92      105.15     39.11 o 
   4   7  19      745.18      772.60     96.14 o 
  -6   8  19      442.61      360.02     62.18 o 
  -5   8  19     1119.57     1100.76    105.09 o 
  -4   8  19       86.32       48.14     18.84 o 
  -3   8  19     5343.46     5217.63    169.96 o 
  -2   8  19      242.18      192.08     32.75 o 
  -1   8  19     1412.04     1253.42    111.39 o 
   0   8  19      221.57      196.78     45.98 o 
   1   8  19     1684.33     1775.54    137.25 o 
   2   8  19        1.16      -25.49     27.78 o 
   3   8  19     5561.36     5878.15    258.26 o 
  -5   9  19       40.21       65.30     33.40 o 
  -4   9  19     3493.48     3330.21    145.12 o 
  -3   9  19        0.00       -5.64     19.38 o 
  -2   9  19     1193.83     1091.91    133.58 o 
  -1   9  19       99.88       35.54     55.03 o 
   0   9  19      781.44      786.36     91.57 o 
   1   9  19       74.71       33.41     19.31 o 
   2   9  19     6248.69     6402.30    270.65 o 
  -3  10  19      207.22      227.55     50.37 o 
  -2  10  19      132.35      102.90     35.66 o 
  -1  10  19       15.08      -17.17     24.13 o 
   0  10  19      306.17      278.18     58.00 o 
  -9   0  20     2072.70     2105.39    259.22 o 
  -8   0  20        7.36        4.86     22.02 o 
  -7   0  20     2283.61     2378.46    215.64 o 
  -6   0  20     6476.48     6184.04    338.07 o 
  -5   0  20     2377.41     2396.08    204.32 o 
  -4   0  20      132.85      154.24     53.02 o 
  -3   0  20    11562.10    11746.70    427.14 o 
  -2   0  20     4253.04     4093.12    247.71 o 
  -1   0  20    13112.93    13311.83    437.15 o 
   0   0  20     1801.19     1497.03    147.07 o 
   1   0  20     5775.02     5590.43    209.50 o 
   2   0  20      980.25     1019.01     96.76 o 
   3   0  20     2394.41     2326.16    139.19 o 
   4   0  20     4980.89     5086.61    210.04 o 
   5   0  20     5118.43     5370.14    221.04 o 
  -9   1  20       35.94        7.10     22.21 o 
  -8   1  20        1.71        5.50     16.58 o 
  -7   1  20      232.52      273.17     52.97 o 
  -6   1  20      280.39      257.95     51.88 o 
  -5   1  20       41.18       -7.28     21.43 o 
  -4   1  20     1575.50     1490.05    110.56 o 
  -3   1  20        0.56       -5.99     18.38 o 
  -2   1  20        1.22       -6.90     20.85 o 
  -1   1  20      970.58     1000.18     85.88 o 
   0   1  20     1034.39      978.90     71.56 o 
   1   1  20      830.05      775.50     62.94 o 
   2   1  20      940.35      935.30     61.37 o 
   3   1  20      910.00      854.13     60.04 o 
   4   1  20       11.52        5.68     15.48 o 
   5   1  20       11.50       23.57     18.92 o 
  -8   2  20      500.75      508.24     99.39 o 
  -7   2  20     2744.99     2835.85    168.90 o 
  -6   2  20        2.62       -5.96     19.83 o 
  -5   2  20     1232.21     1244.47    104.16 o 
  -4   2  20     5682.32     5772.64    300.21 o 
  -3   2  20     6506.94     6567.54    226.03 o 
  -2   2  20      452.42      472.75     61.20 o 
  -1   2  20    13576.60    13437.28    261.67 o 
   0   2  20      506.64      488.09     50.47 o 
   1   2  20     2782.34     2780.24    118.92 o 
   2   2  20      836.36      823.77     65.88 o 
   3   2  20     2243.19     2298.61    110.26 o 
   4   2  20      149.22       80.63     20.21 o 
   5   2  20     1689.76     1654.22    105.57 o 
  -8   3  20      617.11      659.91    101.40 o 
  -7   3  20      281.36      287.17     55.43 o 
  -6   3  20     1741.92     1854.90    107.73 o 
  -5   3  20      306.82      277.82     51.99 o 
  -4   3  20     4209.30     4325.12    189.18 o 
  -3   3  20     1729.67     1796.78    119.30 o 
  -2   3  20     2069.61     2051.98    104.73 o 
  -1   3  20      260.61      278.08     38.49 o 
   0   3  20     3332.33     3314.98    130.01 o 
   1   3  20     1581.78     1685.96     92.40 o 
   2   3  20     3842.92     4069.07    144.13 o 
   3   3  20      792.23      754.94     62.92 o 
   4   3  20      775.12      798.10     88.95 o 
   5   3  20       49.44       29.54     40.22 o 
  -8   4  20       23.17       23.93     19.47 o 
  -7   4  20      126.32       93.00    101.01 o 
  -6   4  20       22.47        7.34     22.34 o 
  -5   4  20     1150.29     1154.63     83.54 o 
  -4   4  20     1905.15     1803.16    123.05 o 
  -3   4  20     1191.47     1050.75    106.54 o 
  -2   4  20     1348.02     1356.44     85.37 o 
  -1   4  20     3504.35     3486.70    134.70 o 
   0   4  20      208.99      214.86     34.74 o 
   1   4  20     2091.85     2113.76    103.16 o 
   2   4  20      484.05      442.55     48.39 o 
   3   4  20        0.92       -1.38     23.51 o 
   4   4  20      332.54      280.46    123.68 o 
   5   4  20      337.50      372.75     66.60 o 
  -8   5  20      831.57      935.57    103.21 o 
  -7   5  20      656.28      570.63     80.03 o 
  -6   5  20     3701.28     3709.73    202.45 o 
  -5   5  20     1859.36     1870.99    134.69 o 
  -4   5  20     3754.27     3662.30    176.54 o 
  -3   5  20      119.91      105.06     24.70 o 
  -2   5  20     4871.15     4855.82    161.85 o 
  -1   5  20      537.04      544.08     53.70 o 
   0   5  20     3684.16     3876.96    139.86 o 
   1   5  20     2419.68     2482.22    124.28 o 
   2   5  20     3439.97     3596.97    189.07 o 
   3   5  20      384.33      436.15     69.63 o 
   4   5  20     1975.44     2007.33    147.72 o 
  -7   6  20      562.72      612.09     83.72 o 
  -6   6  20       57.08       43.65     45.24 o 
  -5   6  20      268.83      274.00     53.08 o 
  -4   6  20        5.89       24.53     19.89 o 
  -3   6  20      112.21      190.55     40.56 o 
  -2   6  20       58.53       56.49     19.06 o 
  -1   6  20        1.01       -9.55     14.80 o 
   0   6  20      597.08      671.81     58.08 o 
   1   6  20      159.28      143.86     67.49 o 
   2   6  20      822.24      834.78    103.77 o 
   3   6  20      223.05      222.42     51.03 o 
   4   6  20      788.95      861.96    100.89 o 
  -6   7  20     2906.51     2986.51    178.55 o 
  -5   7  20      779.79      749.74     88.19 o 
  -4   7  20     1582.95     1627.11    120.22 o 
  -3   7  20      118.60      109.25     28.38 o 
  -2   7  20     4285.17     4262.03    152.95 o 
  -1   7  20     4186.36     4256.86    204.67 o 
   0   7  20     1393.48     1389.78    119.31 o 
   1   7  20       79.61       45.32     27.83 o 
   2   7  20     2462.58     2585.38    218.91 o 
   3   7  20       20.17       68.02     33.75 o 
  -6   8  20      383.35      425.74     70.46 o 
  -5   8  20     4879.85     4556.92    243.91 o 
  -4   8  20       31.14       22.29     16.50 o 
  -3   8  20      263.76      256.95     39.26 o 
  -2   8  20     1997.86     2343.97    154.01 o 
  -1   8  20      721.85      792.80    163.85 o 
   0   8  20      927.47      804.94     93.71 o 
   1   8  20     2584.11     2691.95    171.73 o 
   2   8  20      177.66      165.46     46.92 o 
  -4   9  20      324.36      294.15     59.35 o 
  -3   9  20      215.92      224.69     57.04 o 
  -2   9  20      921.94     1069.05    120.62 o 
  -1   9  20       30.57       37.43     25.07 o 
   0   9  20      171.06      125.14     71.70 o 
   1   9  20      547.74      558.01     81.42 o 
  -8   1  21     2913.25     3054.60    181.21 o 
  -7   1  21     5192.32     5444.76    235.35 o 
  -6   1  21      447.73      514.83     71.98 o 
  -5   1  21     5006.04     5036.88    214.65 o 
  -4   1  21     2082.70     2172.04    146.96 o 
  -3   1  21     3106.94     3096.48    160.05 o 
  -2   1  21     7203.29     7505.84    244.26 o 
  -1   1  21     4364.73     4252.98    180.03 o 
   0   1  21     1524.92     1518.57     90.83 o 
   1   1  21      962.73      880.30     69.32 o 
   2   1  21      232.49      247.02     37.76 o 
   3   1  21     2009.65     1972.64     93.05 o 
   4   1  21     1238.18     1291.53     76.94 o 
  -8   2  21     1985.67     2247.46    157.43 o 
  -7   2  21      106.77       80.64     33.09 o 
  -6   2  21       51.79       95.17     49.69 o 
  -5   2  21     2645.45     2516.67    152.01 o 
  -4   2  21      334.94      309.04     53.42 o 
  -3   2  21      975.95     1048.15     94.49 o 
  -2   2  21     4110.30     3967.42    177.91 o 
  -1   2  21       70.82       97.23     25.10 o 
   0   2  21       91.18       89.68     24.40 o 
   1   2  21     2047.49     2018.76    104.83 o 
   2   2  21      799.99      835.77     68.17 o 
   3   2  21      187.09      209.08     36.31 o 
   4   2  21      721.68      725.53    103.36 o 
  -8   3  21      318.72      367.38     80.28 o 
  -7   3  21      121.32       98.18     34.87 o 
  -6   3  21     1751.64     1779.38    132.09 o 
  -5   3  21     3812.10     3727.53    248.90 o 
  -4   3  21      975.35     1055.65     96.54 o 
  -3   3  21     4719.61     4940.90    203.71 o 
  -2   3  21     1123.66     1597.73    402.85 o 
  -1   3  21      781.99      881.71     70.27 o 
   0   3  21     3713.39     3584.62    139.82 o 
   1   3  21     1791.08     1982.93    155.89 o 
   2   3  21       50.22       63.22     22.97 o 
   3   3  21     2366.76     2423.19    156.16 o 
   4   3  21      439.05      479.76     72.15 o 
  -7   4  21     1275.01     1408.26    124.02 o 
  -6   4  21       52.42       89.74     26.16 o 
  -5   4  21     2814.55     2557.52    154.59 o 
  -4   4  21     6754.02     6913.00    247.55 o 
  -3   4  21     2025.47     1932.74    128.02 o 
  -2   4  21     1661.67     1639.63     96.92 o 
  -1   4  21     1768.47     1731.04     98.12 o 
   0   4  21     1341.60     1428.04     88.14 o 
   1   4  21     1982.14     2148.25    106.95 o 
   2   4  21     6185.88     6325.45    252.37 o 
   3   4  21     2303.32     2430.33    159.04 o 
   4   4  21       42.69        5.02     52.51 o 
  -7   5  21       56.04       78.35     34.59 o 
  -6   5  21      119.05      130.77     39.01 o 
  -5   5  21      352.67      310.14     56.40 o 
  -4   5  21     1010.64      943.08    220.80 o 
  -3   5  21      490.64      449.08     61.38 o 
  -2   5  21       44.88       35.50     16.62 o 
  -1   5  21       39.16       34.15     19.04 o 
   0   5  21      983.15     1107.77     77.75 o 
   1   5  21     1240.20     1305.04    115.43 o 
   2   5  21        0.34        9.90     22.78 o 
   3   5  21      397.00      475.73     71.27 o 
  -6   6  21     3864.77     4163.78    211.51 o 
  -5   6  21     1985.60     1805.77    108.17 o 
  -4   6  21      651.83      638.22     76.29 o 
  -3   6  21     2816.55     2737.29    127.85 o 
  -2   6  21     3121.98     3157.04    138.13 o 
  -1   6  21     2186.02     2269.15    112.22 o 
   0   6  21     6756.01     6895.89    278.01 o 
   1   6  21     2173.70     2113.49    149.67 o 
   2   6  21      235.15      302.94     60.54 o 
   3   6  21     2371.11     2487.05    186.66 o 
  -6   7  21     1304.70     1182.89    114.90 o 
  -5   7  21        1.38       21.68     17.70 o 
  -4   7  21      980.58      874.23     90.48 o 
  -3   7  21        4.92       -9.92     29.02 o 
  -2   7  21      500.98      499.53     54.69 o 
  -1   7  21     1329.72     1353.75    119.70 o 
   0   7  21     1867.85     1904.75    143.15 o 
   1   7  21     1468.12     1399.13    130.13 o 
   2   7  21      162.53      102.60    109.49 o 
  -5   8  21      474.91      475.51     72.43 o 
  -4   8  21      146.15      133.94     36.25 o 
  -3   8  21     1168.63     1260.92    154.25 o 
  -2   8  21     1654.40     1578.04    130.74 o 
  -1   8  21      467.78      600.17     99.07 o 
   0   8  21     2599.48     2684.05    172.05 o 
   1   8  21      211.68      187.48     48.15 o 
  -2   9  21      266.04      301.40     60.43 o 
  -1   9  21     1762.75     1719.45    139.56 o 
  -8   0  22     1635.72     1772.60    198.89 o 
  -7   0  22        9.42       44.42     39.10 o 
  -6   0  22     9084.44     9892.13    444.02 o 
  -5   0  22       79.90       89.04     46.51 o 
  -4   0  22     1598.26     1428.90    161.97 o 
  -3   0  22     2440.97     2950.07    226.71 o 
  -2   0  22     7349.00     7226.06    349.83 o 
  -1   0  22        2.46       23.65     26.62 o 
   0   0  22     3780.41     4098.02    257.22 o 
   1   0  22       31.19        0.83     15.35 o 
   2   0  22      314.62      367.84     58.31 o 
   3   0  22      464.58      497.68     69.47 o 
   4   0  22    10231.49    10529.68    317.84 o 
  -8   1  22       29.18       19.67     19.63 o 
  -7   1  22     1403.76     1287.04    117.49 o 
  -6   1  22        7.31       11.68     24.34 o 
  -5   1  22      521.07      472.97     68.45 o 
  -4   1  22      818.38      783.87     86.07 o 
  -3   1  22       55.81       15.14     18.43 o 
  -2   1  22      100.50       86.43     27.36 o 
  -1   1  22     3166.96     3317.33    180.83 o 
   0   1  22      229.81      223.27     42.38 o 
   1   1  22      226.11      224.60     46.10 o 
   2   1  22      140.53      136.66     29.96 o 
   3   1  22      353.81      347.20     46.78 o 
   4   1  22        0.94        3.23     14.24 o 
  -7   2  22      271.13      255.04     52.83 o 
  -6   2  22     2734.58     2594.52    162.96 o 
  -5   2  22       10.87      -11.35     27.76 o 
  -4   2  22     7495.80     7284.84    258.82 o 
  -3   2  22      799.81      742.47     82.38 o 
  -2   2  22     2467.83     2565.27    147.12 o 
  -1   2  22      424.37      464.97     62.53 o 
   0   2  22      240.83      256.10     39.47 o 
   1   2  22       73.08       68.68     21.71 o 
   2   2  22     4223.68     4312.68    158.40 o 
   3   2  22      220.75      227.36     38.23 o 
   4   2  22     3689.61     4102.50    207.67 o 
  -7   3  22     1535.01     1538.77    128.32 o 
  -6   3  22      289.61      226.45     50.17 o 
  -5   3  22     3209.53     3274.54    179.30 o 
  -4   3  22       68.85       59.45     35.92 o 
  -3   3  22     4628.27     4532.39    200.88 o 
  -2   3  22      564.09      595.01     72.21 o 
  -1   3  22     4391.29     4447.40    183.63 o 
   0   3  22      127.28      113.64     26.92 o 
   1   3  22     3921.62     3793.83    147.50 o 
   2   3  22      410.03      474.04     53.17 o 
   3   3  22     3651.74     3750.22    197.95 o 
  -7   4  22      211.24      212.93     40.50 o 
  -6   4  22      596.28      590.24     79.86 o 
  -5   4  22      302.81      307.62     54.58 o 
  -4   4  22     4277.79     4391.54    241.97 o 
  -3   4  22      104.53      133.49     37.12 o 
  -2   4  22       18.96        7.22     12.93 o 
  -1   4  22      277.64      301.77     42.67 o 
   0   4  22       51.91       38.84     19.01 o 
   1   4  22       77.36      123.73     28.48 o 
   2   4  22     1484.12     1501.94    126.67 o 
   3   4  22      164.28      193.14     46.36 o 
  -6   5  22      775.89      712.39     87.30 o 
  -5   5  22     2336.03     2375.68    153.59 o 
  -4   5  22        1.21       -9.30     19.24 o 
  -3   5  22     4951.20     5074.14    212.93 o 
  -2   5  22      311.26      321.55     46.16 o 
  -1   5  22     5044.75     5396.60    177.45 o 
   0   5  22      189.90      219.46     38.26 o 
   1   5  22     6332.31     6781.50    268.32 o 
   2   5  22      680.17      718.92     89.99 o 
   3   5  22     1323.67     1349.78    125.38 o 
  -6   6  22       71.52       77.09     25.48 o 
  -5   6  22      616.57      492.53     71.75 o 
  -4   6  22       83.94       55.73     28.43 o 
  -3   6  22      237.82      238.14     39.13 o 
  -2   6  22        1.59       -2.86     19.53 o 
  -1   6  22       17.91       13.62     25.96 o 
   0   6  22      239.27      256.79     53.06 o 
   1   6  22        6.57      -23.76     26.54 o 
   2   6  22        0.40      -23.17     23.17 o 
  -5   7  22      953.90      948.08     99.07 o 
  -4   7  22      345.70      284.06     69.41 o 
  -3   7  22      594.31      438.77     53.78 o 
  -2   7  22      291.19      436.96     72.14 o 
  -1   7  22     8785.99     9146.72    315.90 o 
   0   7  22       10.25       44.48     25.94 o 
   1   7  22     1506.01     1718.31    158.96 o 
  -3   8  22       18.99       32.88     45.77 o 
  -2   8  22     1499.70     1574.44    134.01 o 
  -1   8  22      134.90      140.85     40.97 o 
  -7   1  23     4789.96     5089.14    237.43 o 
  -6   1  23     1805.62     1991.90    145.36 o 
  -5   1  23     5679.16     5805.60    271.92 o 
  -4   1  23      234.85      203.27     44.94 o 
  -3   1  23     5576.51     5971.02    257.52 o 
  -2   1  23      206.10      254.10     49.63 o 
  -1   1  23     5314.22     5448.10    217.03 o 
   0   1  23      972.03      942.73     89.85 o 
   1   1  23     1930.37     2033.44    131.74 o 
   2   1  23        0.36       20.29     16.82 o 
   3   1  23     4341.60     4474.76    167.55 o 
  -7   2  23        0.25      -25.26     40.91 o 
  -6   2  23      902.17      929.84    100.21 o 
  -5   2  23        0.61       -9.83     22.44 o 
  -4   2  23     1652.70     1527.65    122.44 o 
  -3   2  23      474.95      424.92     64.21 o 
  -2   2  23       82.94       98.43     32.08 o 
  -1   2  23       90.82       11.59     31.29 o 
   0   2  23     1739.69     1722.85    107.34 o 
   1   2  23      299.87      309.52     44.83 o 
   2   2  23      338.48      436.11     53.03 o 
   3   2  23      130.78      124.50     37.76 o 
  -7   3  23       19.21      -15.42     20.87 o 
  -6   3  23        0.48       -1.68     19.06 o 
  -5   3  23     4457.12     4672.22    217.63 o 
  -4   3  23      413.64      380.40    101.98 o 
  -3   3  23     4707.29     4448.43    204.22 o 
  -2   3  23       51.03       46.58     23.91 o 
  -1   3  23      180.99      133.16     32.58 o 
   0   3  23       53.22       21.47     16.00 o 
   1   3  23     3474.07     3712.80    149.61 o 
   2   3  23     2570.08     2701.66    170.71 o 
   3   3  23     1613.23     1494.93    129.00 o 
  -6   4  23     1083.40     1148.17    111.82 o 
  -5   4  23      106.16      114.27     36.98 o 
  -4   4  23     4792.90     4659.61    425.26 o 
  -3   4  23     1710.76     1566.34    122.37 o 
  -2   4  23     2467.96     2537.43    162.05 o 
  -1   4  23      264.21      238.70     39.49 o 
   0   4  23     2642.05     2730.27    128.71 o 
   1   4  23      579.72      681.50     86.37 o 
   2   4  23     3850.93     4326.95    430.41 o 
  -6   5  23      385.62      332.08     63.14 o 
  -5   5  23      962.73      865.21     95.83 o 
  -4   5  23      520.25      533.90     76.14 o 
  -3   5  23        2.90       -5.69     17.98 o 
  -2   5  23      238.26      190.59     35.16 o 
  -1   5  23        1.33       25.87     16.56 o 
   0   5  23       13.52        9.40     20.68 o 
   1   5  23      162.78      113.80     39.39 o 
   2   5  23      348.65      425.63     72.16 o 
  -5   6  23        8.53      -14.68     41.73 o 
  -4   6  23     1189.54     1179.77    109.67 o 
  -3   6  23        1.59       15.84     46.63 o 
  -2   6  23     6380.07     6489.90    203.22 o 
  -1   6  23      881.79      974.77    141.71 o 
   0   6  23     5262.20     5533.78    249.76 o 
   1   6  23       50.59       90.86     53.07 o 
  -3   7  23      106.07       64.98     30.82 o 
  -2   7  23      825.08      849.60     99.37 o 
  -1   7  23     1806.65     2061.52    158.61 o 
  -6   0  24     5235.08     5340.21    345.29 o 
  -5   0  24     1203.37     1272.30    163.71 o 
  -4   0  24     2589.59     2727.61    234.67 o 
  -3   0  24       89.64       97.75     46.91 o 
  -2   0  24     4036.96     4109.55    277.57 o 
  -1   0  24     6610.24     7262.90    365.44 o 
   0   0  24      675.58      673.20    113.88 o 
   1   0  24      486.66      403.31     85.56 o 
   2   0  24     1689.71     1745.53    177.70 o 
  -6   1  24      458.59      498.56     76.67 o 
  -5   1  24      572.01      613.99     92.12 o 
  -4   1  24       29.45       36.15     20.13 o 
  -3   1  24        3.72      -27.73     38.38 o 
  -2   1  24      691.06      665.29     80.67 o 
  -1   1  24      372.11      449.74     83.00 o 
   0   1  24      167.64      202.41     45.63 o 
   1   1  24      227.19      233.88     46.80 o 
   2   1  24      122.88       84.82     25.33 o 
  -6   2  24     2396.87     2460.29    164.98 o 
  -5   2  24      634.98      676.39    116.78 o 
  -4   2  24     3875.01     4201.62    207.19 o 
  -3   2  24      452.68      517.16     70.88 o 
  -2   2  24     1409.73     1335.92    121.36 o 
  -1   2  24       64.32       53.18     30.85 o 
   0   2  24      590.80      626.00     64.89 o 
   1   2  24     2797.51     2949.02    137.87 o 
   2   2  24     3747.91     3943.90    160.26 o 
  -6   3  24        3.87       18.54     24.37 o 
  -5   3  24     1353.93     1453.46    225.96 o 
  -4   3  24     2407.18     2549.04    162.91 o 
  -3   3  24     1306.51     1368.46    116.86 o 
  -2   3  24      473.18      444.18     65.50 o 
  -1   3  24      647.89      586.88     73.94 o 
   0   3  24       18.05       -2.85     15.09 o 
   1   3  24     2124.59     2226.38    119.27 o 
  -5   4  24       65.66       18.62     26.14 o 
  -4   4  24     1498.09     1555.82    130.77 o 
  -3   4  24      194.19      153.04     44.08 o 
  -2   4  24        1.53       32.33     22.07 o 
  -1   4  24       40.51       22.61     19.44 o 
   0   4  24      890.76      927.29     77.89 o 
   1   4  24      438.64      334.84     64.56 o 
  -4   5  24     1590.58     1610.85    132.60 o 
  -3   5  24     1337.41     1481.00    121.50 o 
  -2   5  24      288.73      304.58     45.30 o 
  -1   5  24     3032.70     3006.43    185.01 o 
   0   5  24      449.53      458.20     73.92 o 
  -3   6  24     1452.27     1471.81    121.43 o 
  -2   6  24       37.21       15.63     27.68 o 
  -5   1  25      541.40      463.02     70.51 o 
  -4   1  25        5.38      -20.30     20.30 o 
  -3   1  25      876.44      969.91    100.57 o 
  -2   1  25     2375.79     2461.40    157.64 o 
  -1   1  25      210.90      204.51     45.75 o 
   0   1  25     4908.52     4896.07    217.05 o 
   1   1  25     1141.61     1144.23    105.00 o 
  -5   2  25     1340.74     1367.15    124.37 o 
  -4   2  25      773.65      838.09     96.16 o 
  -3   2  25      481.17      389.33     64.16 o 
  -2   2  25        2.94       -5.65     27.75 o 
  -1   2  25      552.01      575.14     75.22 o 
   0   2  25     1698.26     1828.60    171.78 o 
  -4   3  25     2866.91     3149.40    227.08 o 
  -3   3  25       71.56       82.13     32.46 o 
  -2   3  25       15.37        3.70     22.09 o 
  -1   3  25        7.63      -13.57     16.56 o 
   0   3  25      664.76      633.98     67.09 o 
  -3   4  25     7814.97     8047.64    516.56 o 
  -2   4  25      796.22      848.65    137.26 o 
  -1   4  25        7.45      -17.26     17.26 o 
  -3   0  26       15.98       28.60     30.63 o 
  -2   0  26       16.32      -13.17     24.25 o 
  -1   0  26     7676.84     7904.59    403.80 o 
  -3   1  26       95.05       75.82     33.89 o 
  -2   1  26      120.47      170.06     48.00 o 
  -1   1  26        0.44        5.85     18.96 o 
  -2   2  26        0.31        0.42     55.22 o 
                                                 
